# Supplementary material for: Sphingosine-1-Phosphate-derived 2-Hexadecenal is a central mediator of ocular neovascularization by inhibiting Sphingosine-1-Phosphate receptor 5
Source: Nat Commun. 2026 Apr 14;17:3488. doi: 10.1038/s41467-026-71792-3 (PMC13079744; doi:10.1038/s41467-026-71792-3)
Supplement: Supplementary file 4 — Source Data [file 41467_2026_71792_MOESM4_ESM.zip]

Archive with 12 entries (11 files):
- source data/
- source data/Main figure1.xlsx
- source data/Main figure2.xlsx
- source data/Main figure3.xlsx
- source data/Main figure5.xlsx
- source data/Main figure6.xlsx
- source data/Supplementary figure1.xlsx
- source data/Supplementary figure3.xlsx
- source data/Supplementary figure4.xlsx
- source data/Supplementary figure5.xlsx
- source data/~$wb source data.pptx
- source data/wb source data.pdf
