# Supplementary material for: Sphingosine-1-Phosphate-derived 2-Hexadecenal is a central mediator of ocular neovascularization by inhibiting Sphingosine-1-Phosphate receptor 5
Source: Nat Commun. 2026 Apr 14;17:3488. doi: 10.1038/s41467-026-71792-3 (PMC13079744; doi:10.1038/s41467-026-71792-3)
Supplement: Supplementary file 4 — Source Data [file 41467_2026_71792_MOESM4_ESM.zip › source data/Main figure1.xlsx]

## Sheet: Figure1D
	Figure1D
		1dpf	2dpf	3dpf	4dpf	5dpf
	biological replicate 1	0.971702	0.711098	1.06251	1.57456	0.784072
	biological replicate 2	1.31168	0.707517	0.827373	0.810748	0.879341
	biological replicate 3	0.788442	0.797108	0.563126	0.520031	0.636147

## Sheet: Figure1E
	Figure1E
			heart	kidney	muscle	liver	brain	spleen	eye
		biological replicate 1	1.15303	2.45782	1.31963	1.03553	10.2177	1.16355	11.5229
		biological replicate 2	1.5128	2.78261	5.90344	0.639464	19.9115	0.78534	4.52846
		biological replicate 3	0.777494	3.0568	0.530652	0.815623	6.79519	1.53931	2.83837

## Sheet: Figure1G
	Figure1G
			aldh3b1+/+	aldh3b1+/-	aldh3b1-/-
			39	80	34

## Sheet: Figure1I
	Figure1I
				aldh3b1+/+	aldh3b1-/-
			biological replicate 1	12.23	12.03
			biological replicate 2	13.17	8.78
			biological replicate 3	12.65	10.98
			biological replicate 4		8.67

## Sheet: Figure1J
		Figure1J
				months	aldh3b1+/+	aldh3b1-/-
			biological replicate 1	1	1
			biological replicate 2	1		1
			biological replicate 3	3	1	1
			biological replicate 4	3	1
			biological replicate 5	6	1
			biological replicate 6	12	1	1
			biological replicate 7	12		1
			biological replicate 8	15	1	1
			biological replicate 9	15	1	1
			biological replicate 10	15	1	1
			biological replicate 11	15		1
			biological replicate 12	15		1
			biological replicate 13	15	0	0
			biological replicate 14	15	0	0
			biological replicate 15	15	0	0
			biological replicate 16	15	0	0
			biological replicate 17	15	0	0
			biological replicate 18	15	0	0
			biological replicate 19	15	0	0
			biological replicate 20	15	0	0
			biological replicate 21	15	0	0
			biological replicate 22	15	0	0
			biological replicate 23	15	0	0
			biological replicate 24	15	0	0
			biological replicate 25	15	0	0
			biological replicate 26	15	0	0
			biological replicate 27	15	0	0
			biological replicate 28	15	0	0
			biological replicate 29	15	0	0
			biological replicate 30	15	0	0
			biological replicate 31	15	0	0
			biological replicate 32	15	0	0
			biological replicate 33	15	0	0
			biological replicate 34	15	0	0
			biological replicate 35	15	0	0
			biological replicate 36	15	0	0
			biological replicate 37	15	0	0
			biological replicate 38	15	0	0
			biological replicate 39	15	0	0
			biological replicate 40	15	0	0
			biological replicate 41	15	0	0
			biological replicate 42	15	0	0
			biological replicate 43	15	0	0
			biological replicate 44	15	0	0
			biological replicate 45	15	0	0
			biological replicate 46	15	0	0
			biological replicate 47	15	0	0
			biological replicate 48	15	0	0
			biological replicate 49	15	0	0
			biological replicate 50	15	0	0
			biological replicate 51	15	0	0
			biological replicate 52	15	0	0
			biological replicate 53	15	0	0
			biological replicate 54	15	0

## Sheet: Figure1K
		Figure1K
				aldh3b1+/+	aldh3b1-/-
			biological replicate 1	0.49	0.56
			biological replicate 2	0.51	0.48
			biological replicate 3	0.44	0.45
			biological replicate 4	0.26	0.44
			biological replicate 5	0.37	0.52
			biological replicate 6	0.48	0.39
			biological replicate 7	0.48	0.31
			biological replicate 8	0.56	0.5
			biological replicate 9	0.57	0.43
			biological replicate 10	0.53	0.44
			biological replicate 11	0.34	0.28

## Sheet: Figure1L
		Figure1L
				aldh3b1+/+	aldh3b1-/-
			biological replicate 1	30	21
			biological replicate 2	27	27
			biological replicate 3	23	26
			biological replicate 4	35	34
			biological replicate 5	29	39
			biological replicate 6	37	20
			biological replicate 7	31	33
			biological replicate 8	44	37
			biological replicate 9	41	37
			biological replicate 10	28	30
			biological replicate 11	29	32
