# Supplementary material for: Sphingosine-1-Phosphate-derived 2-Hexadecenal is a central mediator of ocular neovascularization by inhibiting Sphingosine-1-Phosphate receptor 5
Source: Nat Commun. 2026 Apr 14;17:3488. doi: 10.1038/s41467-026-71792-3 (PMC13079744; doi:10.1038/s41467-026-71792-3)
Supplement: Supplementary file 4 — Source Data [file 41467_2026_71792_MOESM4_ESM.zip › source data/Main figure2.xlsx]

## Sheet: Figure2B
	Figure2B
				aldh3b1+/+	aldh3b1-/-
			biological replicate 1	3	4
			biological replicate 2	1	7
			biological replicate 3	2	3
			biological replicate 4	3	4
			biological replicate 5	0	5
			biological replicate 6	1	1
			biological replicate 7	1	5
			biological replicate 8	2	1
			biological replicate 9	0	2
			biological replicate 10	1	6
			biological replicate 11	2	2
			biological replicate 12	2	3
			biological replicate 13	0	2
			biological replicate 14	0	9
			biological replicate 15	2	3
			biological replicate 16	0	1
			biological replicate 17	0	3
			biological replicate 18	4	2
			biological replicate 19	3	1
			biological replicate 20	3	0
			biological replicate 21	7	6
			biological replicate 22	0	4
			biological replicate 23	2	2
			biological replicate 24	0	4
			biological replicate 25		4
			biological replicate 26		2
			biological replicate 27		7

## Sheet: Figure2C
	Figure2C
				aldh3b1+/+	aldh3b1-/-
			biological replicate 1	6	6
			biological replicate 2	5	11
			biological replicate 3	6	10
			biological replicate 4	5	6
			biological replicate 5	7	7
			biological replicate 6	6	6
			biological replicate 7	6	11
			biological replicate 8	6	7
			biological replicate 9	4	8
			biological replicate 10	5	11
			biological replicate 11	5	10
			biological replicate 12	8	8
			biological replicate 13	10	6
			biological replicate 14	9	15
			biological replicate 15	5	8
			biological replicate 16	7	4
			biological replicate 17	3	7
			biological replicate 18	7	4
			biological replicate 19	5	8
			biological replicate 20	6	5
			biological replicate 21	7	9
			biological replicate 22	6	6
			biological replicate 23	4	4
			biological replicate 24	5	7
			biological replicate 25		6
			biological replicate 26		5
			biological replicate 27		12

## Sheet: Figure2E
	Figure2E
			aldh3b1+/+	aldh3b1-/-
		one 350um square	1	25
		one 350um square	3	11
		one 350um square	3	21
		one 350um square	2	20
		one 350um square	5	23
		one 350um square		27
		one 350um square	11	58
		one 350um square	17	66
		one 350um square	4	93
		one 350um square	8	51
		one 350um square	4	10
		one 350um square	2	6
		one 350um square		9
		one 350um square	6	13
		one 350um square	4	13
		one 350um square	7	30
		one 350um square	10	49
		one 350um square	10	26
		one 350um square	5	26
		one 350um square		33
		one 350um square		35
		one 350um square		21

## Sheet: Figure2F
	Figure2F
			aldh3b1+/+	aldh3b1-/-
		one 350um square	5	8
		one 350um square	6	11
		one 350um square	3	6
		one 350um square	3	14
		one 350um square	2	10
		one 350um square		6
		one 350um square	10	11
		one 350um square	10	10
		one 350um square	6	13
		one 350um square	6	16
		one 350um square	4	3
		one 350um square	7	5
		one 350um square		13
		one 350um square	1	16
		one 350um square	2	10
		one 350um square	1	6
		one 350um square	5	10
		one 350um square	7	15
		one 350um square	10	16
		one 350um square		9
		one 350um square		12
		one 350um square		10
