# Supplementary material for: Sphingosine-1-Phosphate-derived 2-Hexadecenal is a central mediator of ocular neovascularization by inhibiting Sphingosine-1-Phosphate receptor 5
Source: Nat Commun. 2026 Apr 14;17:3488. doi: 10.1038/s41467-026-71792-3 (PMC13079744; doi:10.1038/s41467-026-71792-3)
Supplement: Supplementary file 4 — Source Data [file 41467_2026_71792_MOESM4_ESM.zip › source data/Main figure3.xlsx]

## Sheet: Figure3A
		Figure3A
				aldh3b1+/+	aldh3b1-/-
			biological replicate 1	15.48	15.02
			biological replicate 2	14.02	11.22
			biological replicate 3	15.63	14.2
			biological replicate 4		13.89

## Sheet: Figure3B
		Figure3B
				aldh3b1+/+	aldh3b1-/-
			biological replicate 1	4.42	3.71
			biological replicate 2	2.2	2.35
			biological replicate 3	2.83	3.63
			biological replicate 4		3.52

## Sheet: Figure3C
		Figure3C
				aldh3b1+/+	aldh3b1-/-
			biological replicate 1	6	2.19
			biological replicate 2	9.08	4
			biological replicate 3	10.68	2.56
			biological replicate 4		2.81

## Sheet: Figure3D
		Figure3D
				aldh3b1+/+	aldh3b1-/-
			biological replicate 1	5.45	1.99
			biological replicate 2	5.26	2.94
			biological replicate 3	4.47	2.96
			biological replicate 4		2.27

## Sheet: Figure3E
		Figure3E
					DMSO	2-HD(5μM)	2-HD(10μM)	2-HD(20μM)	2-HD(50μM)	2-HD(100μM)	2-HD(200μM)
			biological replicate 1	2	1	1	1		1
			biological replicate 2	2	1
			biological replicate 3	2
			biological replicate 4	2
			biological replicate 5	2
			biological replicate 6	2
			biological replicate 7	2
			biological replicate 8	2
			biological replicate 9	2
			biological replicate 10	2
			biological replicate 11	2
			biological replicate 12	2
			biological replicate 13	2
			biological replicate 14	2
			biological replicate 15	2
			biological replicate 16	3			1	1	1
			biological replicate 17	4						1	1
			biological replicate 18	4							1
			biological replicate 19	4							1
			biological replicate 20	4							1
			biological replicate 21	4							1
			biological replicate 22	4							1
			biological replicate 23	4							1
			biological replicate 24	4							1
			biological replicate 25	4							1
			biological replicate 26	4							1
			biological replicate 27	4							1
			biological replicate 28	4							1
			biological replicate 29	4							1
			biological replicate 30	4							1
			biological replicate 31	5	0	0	0	0	0	0	0
			biological replicate 32	5	0	0	0	0	0	0	0
			biological replicate 33	5	0	0	0	0	0	0	0
			biological replicate 34	5	0	0	0	0	0	0	0
			biological replicate 35	5	0	0	0	0	0	0	0
			biological replicate 36	5	0	0	0	0	0	0	0
			biological replicate 37	5	0	0	0	0	0	0	0
			biological replicate 38	5	0	0	0	0	0	0	0
			biological replicate 39	5	0	0	0	0	0	0	0
			biological replicate 40	5	0	0	0	0	0	0	0
			biological replicate 41	5	0	0	0	0	0	0	0
			biological replicate 42	5	0	0	0	0	0	0	0
			biological replicate 43	5	0	0	0	0	0	0	0
			biological replicate 44	5	0	0	0	0	0	0	0
			biological replicate 45	5	0	0	0	0	0	0	0
			biological replicate 46	5	0	0	0	0	0	0	0
			biological replicate 47	5	0	0	0	0	0	0
			biological replicate 48	5	0	0	0	0	0	0
			biological replicate 49	5	0	0	0	0	0	0
			biological replicate 50	5	0	0	0	0	0	0
			biological replicate 51	5	0	0	0	0	0	0
			biological replicate 52	5	0	0	0	0	0	0
			biological replicate 53	5	0	0	0	0	0	0
			biological replicate 54	5	0	0	0	0	0	0
			biological replicate 55	5	0	0	0	0	0	0
			biological replicate 56	5	0	0	0	0	0	0
			biological replicate 57	5	0	0	0	0	0	0
			biological replicate 58	5	0	0	0	0	0	0
			biological replicate 59	5		0				0

## Sheet: Figure3F
		Figure3F
				DMSO			2-HD(5μM)			2-HD(10μM)			2-HD(20μM)			2-HD(50μM)			2-HD(100μM)			2-HD(200μM)
			2dpf	0	0	0	0	0	0	0	0	0	0	0	0	0	0	0	0	0	0	0	0	0
			3dpf	0	0	0	0	0	0	0	0	0	0	0	0	0	0	0	0	0	0	0	0	0
			4dpf	0	0	0	0	0	0	0	0	0	0	0	0	0	0	0	0	0	0	0	0	0
			5dpf	0	0	0	0	0	0	0	0	0	0	0	0	0	0	0	0	0	0	0	0	0

## Sheet: Figure3G
		Figure3G
				DMSO			2-HD(5μM)			2-HD(10μM)			2-HD(20μM)			2-HD(50μM)			2-HD(100μM)			2-HD(200μM)
			2dpf	0	0	0	0	0	0	0	0	0	0	0	0	0	0	0	0	0	0	0	0	0
			3dpf	0	0	0	1	0	0	0	0	0	0	0	0	0	0	0	0	0	0	0	0	0
			4dpf	0	0	0	0	0	0	0	0	0	0	0	0	0	0	0	0	0	0	0	0	0
			5dpf	0	0	0	0	0	0	0	0	0	0	0	0	0	0	1	0	0	0	0	0	0

## Sheet: Figure3H
		Figure3H
				DMSO	2-HD(5μM)	2-HD(10μM)	2-HD(20μM)	2-HD(50μM)	2-HD(100μM)
			biological replicate 1	3	0	1	3	0	7
			biological replicate 2	2	0	5	3	2	5
			biological replicate 3	2	6	1	2	6	4
			biological replicate 4	4	1	0	5	1	1
			biological replicate 5	1	3	4	3	2	7
			biological replicate 6	0	2	3	0	3	2
			biological replicate 7	2	8	3	5	1	6
			biological replicate 8	2	6	0	5	1	3
			biological replicate 9	3	0	0	1	1	7
			biological replicate 10	4	1	4	2	0	4
			biological replicate 11	3	3	4	2	3	5
			biological replicate 12	2	1	3	4	1	6
			biological replicate 13	4	3	0	2	0	4
			biological replicate 14	0	6	1	2	5	4
			biological replicate 15	0	0	3	4	2	2
			biological replicate 16	1	1	1	6	1	2
			biological replicate 17	0	3	0	0	2	4
			biological replicate 18	1	3	5	1	2	6
			biological replicate 19	6	0	2	6	1	2
			biological replicate 20	0	0	4	4	0	3

## Sheet: Figure3I
		Figure3I
				DMSO	2-HD(5μM)	2-HD(10μM)	2-HD(20μM)	2-HD(50μM)	2-HD(100μM)
			biological replicate 1	10	8	6	8	6	10
			biological replicate 2	4	6	7	7	9	9
			biological replicate 3	6	5	7	5	6	5
			biological replicate 4	4	7	6	5	7	9
			biological replicate 5	7	8	10	7	4	5
			biological replicate 6	5	5	6	6	6	4
			biological replicate 7	4	7	5	4	6	8
			biological replicate 8	6	4	4	6	4	6
			biological replicate 9	5	3	3	6	6	6
			biological replicate 10	4	5	6	7	6	6
			biological replicate 11	7	4	4	7	8	7
			biological replicate 12	7	7	6	9	7	5
			biological replicate 13	6	5	5	6	4	8
			biological replicate 14	3	6	6	8	9	8
			biological replicate 15	4	7	8	5	8	11
			biological replicate 16	6	9	4	11	9	8
			biological replicate 17	8	7	6	4	4	9
			biological replicate 18	6	5	6	6	6	9
			biological replicate 19	8	6	6	7	4	10
			biological replicate 20	7	7	6	8	5	7

## Sheet: Figure3J
		Figure3J
				aldh3b1+/+	aldh3b1-/-	aldh3b1-/-+CAR	DMSO	2-HD	2-HD+CAR
			biological replicate 1	1	3	2	0	0	0
			biological replicate 2	3	5	1	1	4	4
			biological replicate 3	0	5	3	3	2	3
			biological replicate 4	2	6	3	0	4	2
			biological replicate 5	3	4	5	3	6	1
			biological replicate 6	4	4	6	0	7	2
			biological replicate 7	2	6	1	6	4	0
			biological replicate 8	2	2	0	1	5	4
			biological replicate 9	1	5	0	0	9	5
			biological replicate 10	0	6	2	0	6	1
			biological replicate 11	2	3	3	2	7	4
			biological replicate 12	1	2	2	3	5	6
			biological replicate 13	0	5	2	4	2	2
			biological replicate 14	2	4	1	1	5

[truncated: 1 more sheets: Figure3K]
