# Supplementary material for: Sphingosine-1-Phosphate-derived 2-Hexadecenal is a central mediator of ocular neovascularization by inhibiting Sphingosine-1-Phosphate receptor 5
Source: Nat Commun. 2026 Apr 14;17:3488. doi: 10.1038/s41467-026-71792-3 (PMC13079744; doi:10.1038/s41467-026-71792-3)
Supplement: Supplementary file 4 — Source Data [file 41467_2026_71792_MOESM4_ESM.zip › source data/Main figure5.xlsx]

## Sheet: Figure5B
	Figure5B
			aldh3b1+/+	aldh3b1-/-	dmso	2-HD
		biological replicate 1	0.0911374	0.102831	0.0884294	0.0996307
		biological replicate 2	0.0893833	0.106524	0.0927376	0.107939
		biological replicate 3	0.0970458	0.102893	0.0950763	0.101662
		biological replicate 4	0.0956918	0.115387	0.0908296	0.0973227

## Sheet: Figure5C
	Figure5C
			aldh3b1+/+	aldh3b1-/-
		biological replicate 1	0.403797	0.704244
		biological replicate 2	0.339107	0.375923
		biological replicate 3	0.173478	0.657386
		biological replicate 4	0.353431	0.554923

## Sheet: Figure5D
	Figure5D
			aldh3b1+/+	aldh3b1-/-	dmso	2-HD
		biological replicate 1	15.9664	25.5431	15.7687	19.9328
		biological replicate 2	14.3985	20.8279	13.5327	17.8892
		biological replicate 3	17.0306	23.031	17.7875	20.215
		biological replicate 4	17.0461	23.5209	16.0618	18.4783

## Sheet: Figure5E
	Figure5E
			aldh3b1+/+	aldh3b1-/-	dmso	2-HD
		biological replicate 1	1	0.319	0.841	0.612
		biological replicate 2	0.963	0.298	0.471	0.438
		biological replicate 3	0.412	0.435	0.835	0.884
		biological replicate 4	0.716	0.238	0.828	1.048
		biological replicate 5	0.813	0.245	0.789	0.306
		biological replicate 6	1.054	0.685	1.336	0.433

## Sheet: Figure5F
	Figure5F
			aldh3b1+/+	aldh3b1-/-	dmso	2-HD
		biological replicate 1	1	0.139	0.774	0.549
		biological replicate 2	0.848	0.183	0.571	0.4
		biological replicate 3	0.463	0.194	1.107	0.626
		biological replicate 4	0.84	0.23	0.622	0.544
		biological replicate 5	0.993	0.193	0.604	0.352
		biological replicate 6	0.616	0.486	0.873	0.343

## Sheet: Figure5G
	Figure5G
			GPX4			aldh3b1+/+	aldh3b1-/-	dmso	2-HD
					biological replicate 1	0.847895	0.46788	0.902499	0.490164
					biological replicate 2	0.999676	0.674683	1.13682	0.677757
					biological replicate 3	1.15243	0.615275	1.05437	0.73805
			FSP1			aldh3b1+/+	aldh3b1-/-	dmso	2-HD
					biological replicate 1	0.872788	0.31386	1.22508	0.372535
					biological replicate 2	1.01531	0.711595	0.909397	0.581293
					biological replicate 3	1.1119	0.63385	1.00253	0.585116

## Sheet: Figure5H
	Figure5H
				aldh3b1+/+	aldh3b1-/-
			biological replicate 1	1	0.403
			biological replicate 2	1.403	0.625
			biological replicate 3	0.797	0.748
			biological replicate 4	0.949	0.589
			biological replicate 5	2.022	0.202
			biological replicate 6	0.886	0.912

## Sheet: Figure5I
	Figure5I
					aldh3b1+/+	aldh3b1-/-
				biological replicate 1	1	0.364
				biological replicate 2	0.684	0.509
				biological replicate 3	0.543	0.568
				biological replicate 4	0.708	0.508
				biological replicate 5	1.127	0.181
				biological replicate 6	0.565	0.689

## Sheet: Figure5J
	Figure5J
				aldh3b1+/+	aldh3b1-/-
			biological replicate 1	1	0.108
			biological replicate 2	0.401	0.177
			biological replicate 3	0.289	0.116
			biological replicate 4	0.354	0.082
			biological replicate 5	0.757	0.106
			biological replicate 6	0.278	0.208

## Sheet: Figure5K
	Figure5K
				GPX4
					aldh3b1+/+	aldh3b1-/-
				biological replicate 1	0.784013	0.484493
				biological replicate 2	1.1138	0.595887
				biological replicate 3	0.830871	0.64288
				biological replicate 4	1.27132	0.662701
				FSP1
					aldh3b1+/+	aldh3b1-/-
				biological replicate 1	1.17204	0.455392
				biological replicate 2	0.814295	0.714973
				biological replicate 3	1.13966	0.6231
				biological replicate 4	0.874012	0.283362

[truncated: 4 more sheets: Figure5L, Figure5M, Figure5N, Figure5O]
