# Supplementary material for: Sphingosine-1-Phosphate-derived 2-Hexadecenal is a central mediator of ocular neovascularization by inhibiting Sphingosine-1-Phosphate receptor 5
Source: Nat Commun. 2026 Apr 14;17:3488. doi: 10.1038/s41467-026-71792-3 (PMC13079744; doi:10.1038/s41467-026-71792-3)
Supplement: Supplementary file 4 — Source Data [file 41467_2026_71792_MOESM4_ESM.zip › source data/Main figure6.xlsx]

## Sheet: Figure6B
		Figure6B
				aldh3b1+/+	aldh3b1-/-	dmso	2-HD
			biological replicate 1	0.925208	0.693285	0.892658	0.793779
			biological replicate 2	1.09264	0.716497	1.03229	0.654926
			biological replicate 3	0.982151	0.762205	0.914415	0.759594

## Sheet: Figure6C
				Figure6C
						aldh3b1+/+	aldh3b1-/-
					biological replicate 1	1.02053	0.644949
					biological replicate 2	0.898048	0.616711
					biological replicate 3	1.17538	0.618504
					biological replicate 4	0.906046	0.710966

## Sheet: Figure6D
	Figure6D
		Con-MO	S1PR5a-MO1	S1PR5a-MO2	S1PR5b-MO
	biological replicate 1	0	0	8	3
	biological replicate 2	2	5	4	0
	biological replicate 3	2	7	0	6
	biological replicate 4	1	2	5	3
	biological replicate 5	5	3	9	6
	biological replicate 6	3	5	3	8
	biological replicate 7	1	3	2	1
	biological replicate 8	2	9	6	3
	biological replicate 9	0	6	5	4
	biological replicate 10	4	6	3	4
	biological replicate 11	2	4	4	2
	biological replicate 12	0	4	1	5
	biological replicate 13	2	1	4	4
	biological replicate 14				6

## Sheet: Figure6E
	Figure6E
					Con-MO	S1PR5a-MO1	S1PR5a-MO2	S1PR5b-MO
				biological replicate 1	6	8	6	8
				biological replicate 2	5	9	5	11
				biological replicate 3	6	9	11	12
				biological replicate 4	5	5	9	11
				biological replicate 5	7	7	9	10
				biological replicate 6	8	5	8	7
				biological replicate 7	7	9	7	7
				biological replicate 8	4	8	8	9
				biological replicate 9	5	11	5	6
				biological replicate 10	6	6	9	15
				biological replicate 11	7	8	8	9
				biological replicate 12	7	9	10	15
				biological replicate 13	4	10	10	13
				biological replicate 14				6

## Sheet: Figure6F
			Figure6F
				S1PR5
					Con-MO	S1PR5a-MO1	S1PR5a-MO2	S1PR5b-MO
				biological replicate 1	1.23508	0.626093	0.572154	0.712736
				biological replicate 2	1.1085	0.787557	0.612374	0.619503
				biological replicate 3	0.821195	0.482062	0.514386	0.539784
				biological replicate 4	0.835228	0.600574	0.65857	0.855784
				FSP1
					Con-MO	S1PR5a-MO1	S1PR5a-MO2	S1PR5b-MO
				biological replicate 1	1.14566	0.872157	0.815703	0.83947
				biological replicate 2	0.954586	0.73724	0.770074	0.714705
				biological replicate 3	0.931967	0.550527	0.583824	0.398806
				biological replicate 4	0.967787	0.68863	0.709157	0.749458
				GPX4
					Con-MO	S1PR5a-MO1	S1PR5a-MO2	S1PR5b-MO
				biological replicate 1	1.13192	0.885125	1.10565	0.691703
				biological replicate 2	1.02698	0.962386	0.763605	0.610545
				biological replicate 3	0.879697	0.721708	0.485972	0.640103
				biological replicate 4	0.961403	0.738414	0.704096	0.935337

## Sheet: Figure6G
		Figure6G
				aldh3b1+/+	aldh3b1-/-	aldh3b1-/-+A-971	DMSO	2-HD	2-HD+A-971
			biological replicate 1	1	3	3	0	0	3
			biological replicate 2	3	5	2	1	4	2
			biological replicate 3	0	5	0	3	2	5
			biological replicate 4	2	6	1	0	4	4
			biological replicate 5	3	4	0	3	6	0
			biological replicate 6	4	4	1	0	7	2
			biological replicate 7	2	6	5	6	4	4
			biological replicate 8	2	2	0	1	5	0
			biological replicate 9	1	5	4	0	9	4
			biological replicate 10	0	6	2	0	6	0
			biological replicate 11	2	3	5	2	7	3
			biological replicate 12	1	2	3	3	5	3
			biological replicate 13	0	5	5	4	2	1
			biological replicate 14	2	4	0	1	5	0

## Sheet: Figure6H
		Figure6H
				aldh3b1+/+	aldh3b1-/-	aldh3b1-/-+A-971	DMSO	2-HD	2-HD+A-971
			biological replicate 1	8	11	5	4	7	5
			biological replicate 2	9	5	5	8	9	6
			biological replicate 3	7	8	6	6	14	7
			biological replicate 4	4	10	5	5	9	9
			biological replicate 5	4	8	7	5	7	4
			biological replicate 6	4	8	7	4	6	5
			biological replicate 7	6	9	9	5	7	5
			biological replicate 8	6	12	6	4	6	7
			biological replicate 9	7	9	6	7	10	8
			biological replicate 10	8	6	4	5	13	9
			biological replicate 11	5	7	8	6	7	5
			biological replicate 12	5	6	6	5	8	6
			biological replicate 13	4	10	7	4	11	6
			biological replicate 14	6	6	5	7	6	5

## Sheet: Figure6I
		Figure6I
			time（s）	50 μM	25 μM	12.5 μM	6.25 μM	3.125 μM
			-35.86	1.42969	0.947266	0.724609	0.318359	0.289063
			-35.76	1.41016	0.947268	0.712893	0.316408	0.277344
			-35.66	1.38672	0.935547	0.689453	0.300781	0.281248
			-35.56	1.36719	0.923831	0.675784	0.31055	0.279297
			-35.46	1.39063	0.927734	0.703125	0.316406	0.287109
			-35.36	1.38281	0.927734	0.705078	0.3125	0.275391
			-35.26	1.36719	0.92383	0.70508	0.306643	0.269531
			-35.16	1.36719	0.919922	0.693359	0.287109	0.257811
			-35.06	1.34766	0.92383	0.679689	0.279299	0.269531
			-34.96	1.32813	0.910156	0.666016	0.267578	0.292969
			-34.86	1.30859	0.894531	0.642578	0.255859	0.296875
			-34.76	1.31641	0.886721	0.654299	0.271486	0.289063
			-34.66	1.30469	0.886719	0.646484	0.273438	0.285154
			-34.56	1.29688	0.876955	0.658205	0.277346	0.273438
			-34.46	1.29297	0.873047	0.642578	0.285156	0.275391
			-34.36	1.2832	0.855469	0.605469	0.275391	0.25
			-34.26	1.26758	0.839846	0.589846	0.26758	0.238281
			-34.16	1.26367	0.837891	0.587891	0.267578	0.257811
			-34.06	1.24219	0.826174	0.568361	0.255861	0.257813
			-33.96	1.24414	0.826172	0.574219	0.255859	0.261719
			-33.86	1.23828	0.822266	0.585938	0.267578	0.275391
			-33.76	1.2461	0.828127	0.585939	0.294924	0.257813
			-33.66	1.23828	0.837891	0.574219	0.298828	0.249998
			-33.56	1.25781	0.845705	0.589846	0.322268	0.269531
			-33.46	1.25	0.869141	0.587891	0.328125	0.269531
			-33.36	1.25781	0.876953	0.595703	0.328125	0.292969
			-33.26	1.23047	0.853518	0.572268	0.292971	0.294922
			-33.16	1.22656	0.824219	0.574219	0.287109	0.289061
			-33.06	1.22657	0.808597	0.574222	0.285159	0.298828
			-32.96	1.23438	0.830078	0.585938	0.300781	0.302734
			-32.86	1.19727	0.824219	0.574219	0.283203	0.277344
			-32.76	1.22071	0.835939	0.585939	0.29883	0.28125
			-32.66	1.22852	0.847656	0.605469	0.294922	0.308592
			-32.56	1.19336	0.861329	0.593751	0.306642	0.277344
			-32.46	1.16797	0.835938	0.59375	0.275391	0.277344
			-32.36	1.16797	0.8125	0.589844	0.267578	0.289063
			-32.26	1.14844	0.818361	0.587893	0.279299	0.289063
			-32.16	1.14844	0.810547	0.587891	0.291016	0.277342
			-32.06	1.10547	0.804689	0.593752	0.296877	0.246094
			-31.96	1.11328	0.816407	0.617188	0.308595	0.257813
			-31.86	1.11133	0.820313	0.613282	0.312501	0.253906
			-31.76	1.10938	0.822267	0.607423	0.296876	0.24414
			-31.66	1.10938	0.830078	0.599609	0.289063	0.249999
			-31.56	1.11719	0.810548	0.615235	0.289063	0.257813
			-31.46	1.10547	0.804688	0.603517	0.304688	0.253906
			-31.36	1.08984	0.781251	0.580079	0.285157	0.222656
			-31.26	1.09375	0.800782	0.59961	0.298829	0.253905
			-31.16	1.08398	0.773438	0.595703	0.283203	0.246093
			-31.06	1.0957	0.777345	0.583985	0.279298	0.246094
			-30.96	1.09961	0.763673	0.576173	0.265626	0.25
			-30.86	1.07422	0.744142	0.566407	0.246095	0.236328
			-30.76	1.08984	0.748048	0.578126	0.238282	0.248046
			-30.66	1.08789	0.746094	0.583984	0.240234	0.236327
			-30.56	1.09961	0.734376	0.59961	0.246095	0.228516
			-30.46	1.0957	0.742188	0.609376	0.269532	0.236328
			-30.36	1.08789	0.728517	0.619142	0.267579	0.236328
			-30.26	1.08008	0.734376	0.63672	0.265626	0.228515
			-30.16	1.06836	0.726563	0.617188	0.242188	0.201171
			-30.06	1.06836	0.726563	0.63672	0.25586	0.220703
			-29.96	1.09961	0.714845	0.656251	0.271485	0.234375
			-29.86	1.09571	0.714846	0.652346	0.269533	0.220703
			-29.76	1.13086	0.757813	0.687501	0.326173	0.257811
			-29.66	1.11914	0.75	0.683594	0.318359	0.257812
			-29.56	1.12305	0.751954	0.69922	0.351563	0.257813
			-29.46	1.13281	0.76172	0.705079	0.361329	0.28125
			-29.36	1.12305	0.759767	0.689454	0.363282	0.294922
			-29.26	1.10156	0.746095	0.66797	0.357423	0.298827
			-29.16	1.08203	0.707031	0.648438	0.326172	0.291015
			-29.06	1.08789	0.736329	0.654298	0.330079	0.298828
			-28.96	1.08789	0.728517	0.642579	0.32422	0.306641
			-28.86	1.08008	0.726563	0.634767	0.320313	0.294922
			-28.76	1.08399	0.73047	0.63086	0.341798	0.316405
			-28.66	1.0625	0.708984	0.609375	0.324219	0.287108
			-28.56	1.04102	0.695313	0.603517	0.328126	0.302734
			-28.46	1.01563	0.683595	0.603517	0.320313	0.296874
			-28.36	1.00781	0.671875	0.583984	0.318359	0.300781
			-28.26	0.972657	0.652345	0.576173	0.281251	0.283203
			-28.16	0.966797	0.646484	0.564453	0.263672	0.277344
			-28.06	0.962893	0.638674	0.537111	0.271486	0.285156
			-27.96	0.96875	0.638672	0.513672	0.265625	0.283201
			-27.86	0.949219	0.638672	0.486328	0.261719	0.289063
			-27.76	0.917971	0.619143	0.45508	0.240236	0.28125
			-27.66	0.921875	0.607422	0.455078	0.265625	0.283203
			-27.56	0.908205	0.607423	0.45508	0.265626	0.289063
			-27.46	0.896484	0.595703	0.443359	0.265625	0.273436
			-27.36	0.908203	0.595703	0.443359	0.265625	0.298828
			-27.26	0.92383	0.603518	0.431643	0.269533	0.314453
			-27.16	0.941406	0.609375	0.439453	0.287109	0.322266
			-27.06	0.91797	0.589845	0.435548	0.275392	0.326172
			-26.96	0.90625	0.566406	0.439453	0.255859	0.308592
			-26.86	0.90625	0.566406	0.433594	0.251953	0.304688
			-26.76	0.89258	0.570314	0.447268	0.250002	0.310547
			-26.66	0.886719	0.566406	0.458984	0.257813	0.302734
			-26.56	0.886721	0.546877	0.476564	0.246096	0.308594
			-26.46	0.902344	0.546875	0.476563	0.257813	0.312498
			-26.36	0.890625	0.5625	0.488281	0.269531	0.310547
			-26.26	0.875001	0.572267	0.476563	0.26172	0.298828
			-26.16	0.861328	0.546875	0.449219	0.248047	0.279297
			-26.06	0.86133	0.550783	0.453126	0.240236	0.291016
			-25.96	0.849609	0.539063	0.455078	0.240234	0.279295
			-25.86	0.841797	0.539063	0.466797	0.248047	0.275391
			-25.76	0.833986	0.519533	0.458986	0.248048	0.269531
			-25.66	0.839844	0.519531	0.457031	0.248047	0.269531
			-25.56	0.843752	0.541018	0.449221	0.251955	0.261719
			-25.46	0.849609	0.53125	0.455078	0.277344	0.248045
			-25.36	0.849609	0.525391	0.458984	0.257813	0.255859
			-25.26	0.837892	0.529298	0.453126	0.257814	0.267578
			-25.16	0.837891	0.546875	0.445313	0.257813	0.255859
			-25.06	0.83008	0.539064	0.437501	0.246095	0.259766
			-24.96	0.818359	0.515625	0.425781	0.228516	0.248045
			-24.86	0.822266	0.507813	0.417969	0.197266	0.248047
			-24.76	0.812502	0.503909	0.42969	0.201174	0.240234
			-24.66	0.830078	0.539063	0.443359	0.21875	0.25
			-24.56	0.83008	0.542971	0.439455	0.234377	0.25
			-24.46	0.822266	0.541016	0.429688	0.220703	0.257811
			-24.36	0.828125	0.546875	0.423828	0.226563	0.277344
			-24.26	0.816408	0.546876	0.416017	0.226564	0.277344
			-24.16	0.810547	0.535156	0.423828	0.226563	0.277344
			-24.06	0.787111	0.523439	0.412111	0.214845	0.277344
			-23.96	0.779297	0.527344	0.416016	0.214844	0.265624
			-23.86	0.771484	0.511719	0.404297	0.203125	0.259766
			-23.76	0.779299	0.501955	0.400393	0.208986	0.259766
			-23.66	0.787109	0.507813	0.390625	0.193359	0.251953
			-23.56	0.757814	0.476564	0.365236	0.175783	0.21875
			-23.46	0.773438	0.472656	0.369141	0.1875	0.218748
			-23.36	0.779297	0.482422	0.386719	0.195313	0.230469
			-23.26	0.771486	0.464845	0.375001	0.181642	0.234375
			-23.16	0.767578	0.460938	0.375	0.175781	0.208984
			-23.06	0.76758	0.466798	0.38672	0.171876	0.220703
			-22.96	0.751953	0.462891	0.367188	0.162109	0.208983
			-22.86	0.740234	0.464844	0.355469	0.164063	0.208984
			-22.76	0.740236	0.441408	0.371095	0.154298	0.189453
			-22.66	0.728516	0.435547	0.357422	0.144531	0.181641
			-22.56	0.716799	0.42383	0.363283	0.138674	0.171875
			-22.46	0.712891	0.419922	0.359375	0.117188	0.173826
			-22.36	0.71875	0.429688	0.353516	0.128906	0.167969
			-22.26	0.70508	0.443361	0.349611	0.119143	0.173828
			-22.16	0.716797	0.458984	0.359375	0.132813	0.175781
			-22.06	0.691408	0.447268	0.367189	0.140627	0.181641
			-21.96	0.701172	0.439453	0.367188	0.134766	0.207029
			-21.86	0.722656	0.46875	0.396484	0.150391	0.226563
			-21.76	0.728518	0.458986	0.384768	0.148439	0.226563
			-21.66	0.728516	0.472656	0.382813	0.138672	0.21875
			-21.56	0.724612	0.482425	0.406253	0.171878	0.230469
			-21.46	0.746094	0.507813	0.421875	0.189453	0.261716
			-21.36	0.708984	0.46875	0.396484	0.158203	0.234375
			-21.26	0.689455	0.470705	0.404298	0.154298	0.244141
			-21.16	0.6875	0.46875	0.376953	0.132813	0.224609
			-21.06	0.691408	0.490236	0.400393	0.140627	0.222656
			-20.96	0.697266	0.492188	0.402344	0.146484	0.23242
			-20.86	0.685547	0.474609	0.392578	0.146484	0.234375
			-20.76	0.683595	0.472658	0.38672	0.164064	0.230469
			-20.66	0.660156	0.447266	0.375	0.146484	0.234375
			-20.56	0.642579	0.419922	0.351563	0.123047	0.214844
			-20.46	0.578125	0.394531	0.3125	0.0976563	0.169921
			-20.36	0.544922	0.376953	0.310547	0.078125	0.169922
			-20.26	0.5	0.345704	0.273438	0.0507817	0.191406
			-20.16	0.449219	0.289063	0.230469	0.0234375	0.183594
			-20.06	0.398438	0.214844	0.19336	-0.0117183	0.171875
			-19.96	0.373047	0.181641	0.152344	-0.00391	0.166015
			-19.86	0.332031	0.123047	0.119141	-0.0195313	0.144531
			-19.76	0.265623	0.039061	0.0722637	-0.0507832	0.0996094
			-19.66	0.173828	-0.05469	0.00781	-0.111328	0.0273438
			-19.56	0.089844	-0.11719	-0.0546875	-0.123047	0
			-19.46	0.029297	-0.14844	-0.0917969	-0.144531	-0.0234375
			-19.36	0.00586	-0.18164	-0.130859	-0.152344	-0.0566406
			-19.26	-0.01563	-0.19922	-0.130859	-0.146484	-0.0683594
			-19.16	-0.04492	-0.21484	-0.158203	-0.132813	-0.0449219
			-19.06	-0.05273	-0.2168	-0.181641	-0.0957036	-0.00586
			-18.96	-0.05664	-0.24609	-0.197266	-0.0878906	-0.00391
			-18.86	-0.08984	-0.26172	-0.189453	-0.0820313	-0.0214844
			-18.76	-0.10742	-0.25195	-0.197266	-0.09375	-0.0292969
			-18.66	-0.12891	-0.22656	-0.173828	-0.0898438	-0.0234375
			-18.56	-0.11719	-0.16015	-0.113278	-0.0390596	-0.015625
			-18.46	-0.04883	-0.03711	-0.0214844	0.0351563	0.0527315
			-18.36	0.113281	0.111328	0.103516	0.179688	0.160156
			-18.26	0.300788	0.28321	0.281257	0.378913	0.341797
			-18.16	0.513672	0.453125	0.474609	0.585938	0.53125
			-18.06	0.691413	0.603522	0.669929	0.72071	0.638672
			-17.96	0.859375	0.785156	0.869141	0.873047	0.707025
			-17.86	1.05859	0.964844	1.02734	0.976563	0.755859
			-17.76	1.18946	1.1211	1.10938	0.943363	0.722656
			-17.66	1.27344	1.20313	1.12109	0.830078	0.634766
			-17.56	1.38281	1.23438	1.07422	0.744143	0.560547
			-17.46	1.48438	1.25391	0.986328	0.646484	0.443357
			-17.36	1.52148	1.19922	0.863281	0.501953	0.322266
			-17.26	1.48633	1.08008	0.720705	0.378908	0.244141
			-17.16	1.43359	0.929688	0.578125	0.330078	0.208984
			-17.06	1.33203	0.800783	0.488283	0.277345	0.169922
			-16.96	1.1875	0.640625	0.376953	0.224609	0.130858
			-16.86	1.02148	0.458984	0.304688	0.203125	0.0664063
			-16.76	0.861329	0.35547	0.26172	0.179689	0.03125
			-16.66	0.695313	0.316406	0.212891	0.148438	0.0117188
			-16.56	0.574221	0.271487	0.167971	0.130862	-0.00977
			-16.46	0.539063	0.269531	0.148438	0.119141	-0.00196
			-16.36	0.480469	0.246094	0.121094	0.103516	-0.0136719
			-16.26	0.457034	0.218752	0.113284	0.0957055	-0.0273438
			-16.16	0.453125	0.214844	0.111328	0.111328	-0.00586
			-16.06	0.406252	0.197267	0.10547	0.109377	-0.00781
			-15.96	0.371094	0.1875	0.117188	0.0957031	-0.00195
			-15.86	0.384766	0.175781	0.119141	0.0957031	0.00586
			-15.76	0.376955	0.152345	0.109376	0.103517	0.0175781
			-15.66	0.353516	0.125	0.107422	0.0839844	0.0175781
			-15.56	0.316408	0.113283	0.11719	0.0800803	0.0175781
			-15.46	0.300781	0.119141	0.126953	0.0917969	0.0292947
			-15.36	0.289063	0.115234	0.123047	0.0800781	0.0332031
			-15.26	0.269533	0.121095	0.140626	0.0820327	0.0410156
			-15.16	0.25	0.119141	0.126953	0.0644531	0.0234375
			-15.06	0.238283	0.119142	0.130861	0.0507829	0.0253906
			-14.96	0.230469	0.111328	0.136719	0.0449219	0.0234358
			-14.86	0.240234	0.140625	0.144531	0.0488281	0.0371094
			-14.76	0.244143	0.138674	0.11719	0.05469	0.0332031
			-14.66	0.257813	0.144531	0.144531	0.0820313	0.0664063
			-14.56	0.250002	0.160158	0.156252	0.08008	0.0898438
			-14.46	0.25	0.166016	0.15625	0.0742188	0.0859356
			-14.36	0.259766	0.154297	0.166016	0.0664063	0.0742188
			-14.26	0.23633	0.154299	0.162111	0.0742207	0.0839844
			-14.16	0.240234	0.166016	0.162109	0.0703125	0.0859375
			-14.06	0.246095	0.175783	0.154298	0.0722671	0.0898438
			-13.96	0.238281	0.175781	0.166016	0.0664063	0.0937486
			-13.86	0.214844	0.171875	0.142578	0.046875	0.0878906
			-13.76	0.240236	0.201173	0.156252	0.0820328	0.0996094
			-13.66	0.242188	0.195313	0.148438	0.0761719	0.113281
			-13.56	0.232424	0.187502	0.146486	0.0781267	0.111328
			-13.46	0.234375	0.183594	0.134766	0.0859375	0.119139
			-13.36	0.232422	0.181641	0.134766	0.0898438	0.126953
			-13.26	0.222658	0.175783	0.126955	0.083986	0.119141
			-13.16	0.212891	0.167969	0.111328	0.0703125	0.119141
			-13.06	0.214845	0.148439	0.113283	0.0722671	0.103516
			-12.96	0.208984	0.132813	0.107422	0.0664063	0.0976548
			-12.86	0.201172	0.119141	0.0878906	0.046875	0.101563
			-12.76	0.181642	0.113283	0.0761737	0.0429705	0.09375
			-12.66	0.164063	0.117188	0.0566406	0.046875	0.0957031
			-12.56	0.17383	0.117189	0.0507829	0.0351579	0.0859375
			-12.46	0.160156	0.113281	0.0371094	0.0351563	0.072264
			-12.36	0.15625	0.119141	0.0566406	0.0292969	0.0761719
			-12.26	0.148439	0.115236	0.052736	0.0136735	0.0683594
			-12.16	0.152344	0.119141	0.0703125	0.0195313	0.0722656
			-12.06	0.138674	0.117189	0.0644549	0.0292986	0.078125
			-11.96	0.138672	0.105469	0.0722656	0.0351563	0.074217
			-11.86	0.126953	0.097656	0.0507813	0.03125	0.0527344
			-11.76	0.130861	0.085939	0.0488299	0.0371111	0.0625
			-11.66	0.132813	0.085938	0.0507813	0.0332031	0.0644531
			-11.56	0.130861	0.093752	0.0488297	0.0332047	0.0507813
			-11.46	0.123047	0.091797	0.0449219	0.0351563	0.0585921
			-11.36	0.105469	0.089844	0.0566406	0.0390625	0.0507813
			-11.26	0.113283	0.115236	0.0703138	0.0527357	0.0527344
			-11.16	0.103516	0.107422	0.0605469	0.0566406	0.0507813
			-11.06	0.085939	0.095705	0.0664079	0.0449235	0.0566406
			-10.96	0.083984	0.087891	0.0664063	0.0507813	0.0742171
			-10.86	0.087891	0.095703	0.0859375	0.0585938	0.0742188
			-10.76	0.099611	0.076174	0.101564	0.0390642	0.0644531
			-10.66	0.095703	0.056641	0.0996094	0.0429688	0.0703125
			-10.56	0.082033	0.056642	0.0976577	0.041017	0.0585938
			-10.46	0.076172	0.044922	0.0957031	0.0429688	0.0488267
			-10.36	0.076172	0.041016	0.0957031	0.0371094	0.0566406
			-10.26	0.052736	0.015627	0.068361	0.0332048	0.0332031
			-10.16	0.046875	0.015625	0.0664063	0.0292969	0.0507813
			-10.06	0.029298	-0.01367	0.0429699	-0.00195	0.0195313
			-9.96	0.00977	-0.02539	0.0371094	-0.00586	0.0195301
			-9.86	0.00781	-0.01367	0.046875	-0.00586	0.0253906
			-9.76		-0.03711	0.046876	-0.0136708	0.00781
			-9.66	-0.03125	-0.05859	0.0195313	-0.0253906	0.00781
			-9.56	-0.03125	-0.08008	-0.00195	-0.0292955	0.00391
			-9.46	-0.04297	-0.08594	-0.00391	-0.0273438	-0.00195
			-9.36	-0.06836	-0.11719	-0.015625	-0.0449219	0.00195
			-9.26	-0.07031	-0.11328	-0.00391	-0.0332019	0
			-9.16	-0.08203	-0.125	-0.015625	-0.0253906	-0.0234375
			-9.06	-0.0957	-0.125	-0.023436	-0.0332016	-0.03125
			-8.96	-0.10547	-0.12891	-0.0273438	-0.0253906	-0.0429702
			-8.86	-0.11328	-0.13477	-0.0351563	-0.0332031	-0.0429688
			-8.76	-0.11328	-0.13086	-0.0351546	-0.00976	-0.0390625
			-8.66	-0.11328	-0.12109	-0.0429688	0	-0.0332031
			-8.56	-0.10156	-0.11523	-0.0292956	0.00586	-0.0175781
			-8.46	-0.10938	-0.11133	-0.0390625	0.00977	-0.0273451
			-8.36	-0.12695	-0.10156	-0.0527344	0.015625	-0.0410156
			-8.26	-0.14062	-0.11328	-0.0566392	0.00781	-0.0488281
			-8.16	-0.14648	-0.10742	-0.0761719	0.00586	-0.0507813
			-8.06	-0.14453	-0.10547	-0.0761707	0.00586	-0.0429688
			-7.96	-0.14063	-0.11719	-0.0996094	-0.00195	-0.0664074
			-7.86	-0.14453	-0.11523	-0.107422	0.00586	-0.0722656
			-7.76	-0.14844	-0.11914	-0.103514	0.00195	-0.0683594
			-7.66	-0.14453	-0.0918	-0.0957031	0.00195	-0.0722656
			-7.56	-0.15039	-0.0957	-0.107421	-0.0195301	-0.078125
			-7.46	-0.16992	-0.10156	-0.121094	-0.0390625	-0.0976574
			-7.36	-0.14844	-0.07227	-0.126953	-0.0292969	-0.0800781
			-7.26	-0.17187	-0.07226	-0.136718	-0.0488269	-0.0996094
			-7.16	-0.17969	-0.08398	-0.136719	-0.0703125	-0.115234
			-7.06	-0.18359	-0.06055	-0.150389	-0.0644517	-0.105469
			-6.96	-0.19922	-0.06641	-0.152344	-0.0722656	-0.11133
			-6.86	-0.19922	-0.06055	-0.152344	-0.0800781	-0.0957031
			-6.76	-0.21289	-0.07422	-0.158202	-0.0976551	-0.101563
			-6.66	-0.2207	-0.08594	-0.175781	-0.123047	-0.113281
			-6.56	-0.2168	-0.08789	-0.160155	-0.111327	-0.109375
			-6.46	-0.21094	-0.09375	-0.154297	-0.101563	-0.11133
			-6.36	-0.23438	-0.125	-0.169922	-0.121094	-0.123047
			-6.26	-0.25195	-0.13672	-0.164061	-0.124999	-0.126953
			-6.16	-0.25195	-0.13672	-0.175781	-0.113281	-0.132813
			-6.06	-0.23633	-0.125	-0.152342	-0.101561	-0.121094
			-5.96	-0.23438	-0.13281	-0.146484	-0.107422	-0.11133
			-5.86	-0.25391	-0.13672	-0.15625	-0.115234	-0.123047
			-5.76	-0.25391	-0.14844	-0.14453	-0.107421	-0.126953
			-5.66	-0.25781	-0.16211	-0.15625	-0.0917969	-0.128906
			-5.56	-0.25976	-0.17969	-0.156249	-0.0664051	-0.123047
			-5.46	-0.27344	-0.19336	-0.144531	-0.0742188	-0.123048
			-5.36	-0.26172	-0.19336	-0.144531	-0.0625	-0.119141
			-5.26	-0.27148	-0.19922	-0.156249	-0.0683583	-0.117188
			-5.16	-0.27539	-0.21289	-0.158203	-0.078125	-0.126953
			-5.06	-0.25976	-0.20898	-0.148436	-0.0605454	-0.109375
			-4.96	-0.24805	-0.20898	-0.15625	-0.0566406	-0.117189
			-4.86	-0.25977	-0.20898	-0.160156	-0.0820313	-0.128906
			-4.76	-0.25	-0.20312	-0.150389	-0.0683576	-0.126953
			-4.66	-0.22852	-0.19922	-0.140625	-0.0664063	-0.117188
			-4.56	-0.21875	-0.17383	-0.126952	-0.0644517	-0.111328
			-4.46	-0.21875	-0.19336	-0.128906	-0.0722656	-0.11133
			-4.36	-0.20898	-0.17773	-0.115234	-0.0488281	-0.107422
			-4.26	-0.21484	-0.19141	-0.126952	-0.0507803	-0.109375
			-4.16	-0.22461	-0.19531	-0.136719	-0.0585938	-0.113281
			-4.06	-0.23242	-0.21875	-0.14453	-0.0761707	-0.113281
			-3.96	-0.24414	-0.23242	-0.136719	-0.0859375	-0.130861
			-3.86	-0.25781	-0.23242	-0.142578	-0.107422	-0.130859
			-3.76	-0.25195	-0.23633	-0.136717	-0.119139	-0.134766
			-3.66	-0.26367	-0.23242	-0.142578	-0.128906	-0.136719
			-3.56	-0.26758	-0.23438	-0.128906	-0.15039	-0.146484
			-3.46	-0.28516	-0.24609	-0.134766	-0.164063	-0.132813
			-3.36	-0.29297	-0.26953	-0.142578	-0.179688	-0.140625
			-3.26	-0.32422	-0.30273	-0.166015	-0.185546	-0.158203
			-3.16	-0.33789	-0.30273	-0.181641	-0.169922	-0.154297
			-3.06	-0.35156	-0.31055	-0.191405	-0.17578	-0.160156
			-2.96	-0.34375	-0.29297	-0.181641	-0.152344	-0.156251
			-2.86	-0.35156	-0.27148	-0.175781	-0.111328	-0.148438
			-2.76	-0.36523	-0.25977	-0.185547	-0.0800781	-0.121094
			-2.66	-0.40039	-0.29688	-0.208984	-0.105469	-0.113281
			-2.56	-0.48828	-0.36328	-0.248044	-0.167966	-0.126953
			-2.46	-0.63281	-0.39648	-0.296875	-0.253906	-0.246097
			-2.36	-0.70508	-0.44922	-0.378906	-0.300781	-0.482422
			-2.26	-0.61913	-0.45312	-0.390616	-0.246085	-0.496094
			-2.16	-0.52539	-0.38477	-0.357422	-0.148438	-0.304688
			-2.06	-0.49219	-0.34961	-0.32031	-0.121091	-0.261719
			-1.96	-0.48438	-0.32031	-0.261719	-0.134766	-0.246096
			-1.86	-0.48242	-0.31055	-0.285156	-0.1875	-0.271484
			-1.76	-0.45117	-0.31836	-0.257809	-0.187497	-0.267578
			-1.66	-0.38867	-0.30469	-0.208984	-0.160156	-0.189453
			-1.56	-0.38867	-0.25977	-0.179688	-0.119141	-0.128906
			-1.46	-0.43164	-0.27148	-0.228516	-0.150391	-0.173828
			-1.36	-0.41016	-0.25391	-0.201172	-0.148438	-0.177734
			-1.26	-0.44531	-0.27539	-0.259764	-0.138671	-0.220703
			-1.16	-0.45117	-0.27539	-0.351563	-0.126953	-0.259766
			-1.06	-0.42969	-0.23047	-0.355469	-0.0742192	-0.160156
			-0.96	-0.51563	-0.29297	-0.314453	-0.09375	-0.169921
			-0.86	-0.625	-0.34766	-0.341797	-0.226563	-0.253906
			-0.76	-0.63867	-0.27929	-0.294917	-0.14062	-0.183594
			-0.66
			-0.56
			-0.46
			-0.36
			-0.26
			-0.16	-18.9238	-11.6777	-6.75391	-8.13477	-4.20703
			-0.06	-17.8729	-10.0428	-5.32405	-6.12874	-2.28125
			0.040001	-17.7246	-9.77148	-5.05859	-5.51563	-1.96697
			0.139999	-17.4805	-9.36523	-5.13281	-4.69141	-1.70508
			0.240002	-17.4023	-9.19523	-4.64054	-4.10148	-1.36523
			0.34	-16.9707	-8.68945	-4.51758	-3.41602	-0.9375
			0.440002	-17.0117	-8.88667	-4.65229	-3.20893	-0.816406
			0.540001	-16.7715	-8.38086	-4.50586	-2.79297	-0.636768
			0.639999	-16.8398	-8.48047	-4.51172	-2.62109	-0.609375
			0.740002	-16.7519	-8.26951	-4.43748	-2.47459	-0.521484
			0.84	-16.5156	-8.09766	-4.25195	-2.22461	-0.462891
			0.940002	-16.5508	-8.21093	-4.39843	-2.28515	-0.423828
			1.04	-16.4316	-8.04297	-4.25977	-2.03516	-0.32618
			1.14	-16.2871	-7.97656	-4.29102	-2.0332	-0.373047
			1.24	-16.166	-7.91797	-4.28711	-2.01368	-0.386719
			1.34	-16.0273	-7.75	-4.21484	-1.99023	-0.328125
			1.44	-15.9219	-7.6836	-4.25001	-1.98243	-0.371094
			1.54	-15.7969	-7.61523	-4.3125	-1.95117	-0.386711
			1.64	-15.75	-7.67188	-4.38281	-2.00977	-0.498047
			1.74	-15.666	-7.63673	-4.39845	-2.05079	-0.53125
			1.84	-15.5625	-7.63086	-4.4043	-2.07422	-0.578125
			1.94	-15.4727	-7.56446	-4.44337	-2.07618	-0.578125
			2.04	-15.3652	-7.54688	-4.45117	-2.125	-0.564442
			2.14	-15.2344	-7.5332	-4.46875	-2.13281	-0.576172
			2.24	-15.0762	-7.47657	-4.44923	-2.15236	-0.634766
			2.34	-14.8711	-7.37305	-4.38477	-2.14063	-0.636719
			2.44	-14.7285	-7.33205	-4.41994	-2.16212	-0.6875
			2.54	-14.5938	-7.30078	-4.48047	-2.23242	-0.748032
			2.64	-14.4277	-7.24414	-4.49414	-2.29492	-0.794922
			2.74	-14.2383	-7.15236	-4.47072	-2.3008	-0.808594
			2.84	-14.0527	-7.08594	-4.47656	-2.31836	-0.859375
			2.94	-13.8652	-7.03126	-4.48634	-2.37306	-0.910156
			3.04	-13.6445	-6.9375	-4.46484	-2.38281	-0.945299
			3.14	-13.4648	-6.84375	-4.46484	-2.42188	-0.96875
			3.24	-13.2539	-6.76759	-4.46486	-2.42189	-0.986328
			3.34	-13.0723	-6.67773	-4.46484	-2.44531	-0.998047
			3.44	-12.8457	-6.58595	-4.44337	-2.44533	-1.01172
			3.54	-12.623	-6.48438	-4.37891	-2.43555	-1.02928
			3.64	-12.3926	-6.39063	-4.36719	-2.40625	-1.02538
			3.74	-12.1602	-6.28516	-4.33203	-2.39648	-1.03517
			3.84	-11.959	-6.22073	-4.33987	-2.41604	-1.05861
			3.94	-11.7266	-6.11719	-4.31445	-2.41797	-1.06639
			4.04	-11.5156	-6.00977	-4.30664	-2.41992	-1.0996
			4.14	-11.3008	-5.9043	-4.26758	-2.45313	-1.12499
			4.24	-11.0918	-5.80859	-4.24609	-2.44922	-1.12306
			4.34	-10.8906	-5.71682	-4.25784	-2.46487	-1.16212
			4.44	-10.6582	-5.63086	-4.25	-2.47461	-1.16796
			4.54	-10.4219	-5.50977	-4.23633	-2.46875	-1.1621
			4.64	-10.1895	-5.4043	-4.21094	-2.49414	-1.1621
			4.74	-9.98828	-5.30469	-4.18359	-2.5293	-1.19337
			4.84	-9.75197	-5.19924	-4.17385	-2.52736	-1.20509
			4.94	-9.48242	-5.07031	-4.11328	-2.51172	-1.21679
			5.04	-9.23242	-4.99023	-4.06836	-2.50195	-1.23241
			5.14	-8.98438	-4.88867	-4.02344	-2.49805	-1.23241
			5.24	-8.73828	-4.80078	-4.01172	-2.50391	-1.24415
			5.34	-8.48049	-4.7051	-3.97463	-2.4883	-1.25196
			5.44	-8.21875	-4.59375	-3.95703	-2.4707	-1.2539
			5.54	-8.04492	-4.49414	-3.92383	-2.48633	-1.27147
			5.64	-7.83789	-4.39258	-3.92383	-2.50781	-1.30468
			5.74	-7.61719	-4.2793	-3.9043	-2.49805	-1.32618
			5.84	-7.36721	-4.15822	-3.87502	-2.48635	-1.31642
			5.94	-7.14453	-4.03125	-3.8418	-2.49609	-1.33788
			6.04	-6.95117	-3.9375	-3.85547	-2.51953	-1.35546
			6.14	-6.70703	-3.79883	-3.82031	-2.49023	-1.32226
			6.24	-6.47461	-3.68945	-3.78516	-2.47461	-1.32032
			6.34	-6.24025	-3.57424	-3.74806	-2.47072	-1.33985
			6.44	-5.99219	-3.45117	-3.69336	-2.46289	-1.33202
			6.54	-5.74414	-3.33594	-3.64844	-2.45898	-1.33202
			6.64	-5.48828	-3.20117	-3.61914	-2.44531	-1.33202
			6.74	-5.25	-3.07227	-3.56641	-2.42578	-1.31641
			6.84	-5.01174	-2.95705	-3.51955	-2.41408	-1.32227
			6.94	-4.76953	-2.85742	-3.47852	-2.41602	-1.34179
			7.04	-4.53711	-2.74023	-3.46094	-2.41797	-1.35351
			7.14	-4.31055	-2.61719	-3.41602	-2.41602	-1.37304
			7.24	-4.0918	-2.50977	-3.38477	-2.41211	-1.4004
			7.34	-3.82814	-2.38674	-3.34963	-2.40041	-1.4004
			7.44	-3.60547	-2.29492	-3.3457	-2.41602	-1.43554
			7.54	-3.36523	-2.17969	-3.33008	-2.41797	-1.4453
			7.64	-3.12109	-2.08984	-3.30469	-2.42383	-1.45898
			7.74	-2.86133	-2.00195	-3.28516	-2.43359	-1.47266
			7.84	-2.59572	-1.88088	-3.25392	-2.43361	-1.48438
			7.94	-2.33594	-1.7832	-3.25	-2.44141	-1.49804
			8.04	-2.08789	-1.66797	-3.20508	-2.43555	-1.5078
			8.14	-1.84375	-1.55664	-3.18555	-2.42383	-1.49023
			8.24	-1.57617	-1.43945	-3.13672	-2.41016	-1.48634
			8.34	-1.31056	-1.31447	-3.10353	-2.41408	-1.50001
			8.44	-1.03711	-1.18359	-3.06641	-2.41797	-1.49413
			8.54	-0.77734	-1.07031	-3.03516	-2.41211	-1.49218
			8.64	-0.50781	-0.94922	-2.99609	-2.40039	-1.48827
			8.74	-0.25586	-0.8418	-2.95313	-2.39844	-1.51368
			8.84	-0.0215	-0.72462	-2.93361	-2.4004	-1.53126
			8.94	0.216797	-0.60742	-2.89063	-2.41016	-1.53124
			9.04	0.472656	-0.50391	-2.8418	-2.38477	-1.52734
			9.14	0.75	-0.38281	-2.82031	-2.35742	-1.51367
			9.24	1	-0.27539	-2.7832	-2.35352	-1.54102
			9.34	1.26561	-0.18165	-2.76368	-2.35743	-1.57227
			9.44	1.5293	-0.07617	-2.72461	-2.33984	-1.57226
			9.54	1.77539	0.029297	-2.72461	-2.32617	-1.58007
			9.64	2.05273	0.154297	-2.66602	-2.30469	-1.57617
			9.74	2.31641	0.248047	-2.63672	-2.29297	-1.60547
			9.84	2.59179	0.351551	-2.58595	-2.26954	-1.5918
			9.94	2.82813	0.431641	-2.56641	-2.25391	-1.5996
			10.04	3.06445	0.521484	-2.54883	-2.23047	-1.60351
			10.14	3.31641	0.621094	-2.51953	-2.2168	-1.62304
			10.24	3.54688	0.748047	-2.45898	-2.20117	-1.61524
			10.34	3.79101	0.853506	-2.4297	-2.19337	-1.6211
			10.44	4.04492	0.958984	-2.38867	-2.16992	-1.59765
			10.54	4.26758	1.05859	-2.35156	-2.16406	-1.5996
			10.64	4.52344	1.15625	-2.27344	-2.1582	-1.58789
			10.74	4.73633	1.24609	-2.24219	-2.16406	-1.61329
			10.84	4.96483	1.34374	-2.19923	-2.14845	-1.61719
			10.94	5.19531	1.44727	-2.16992	-2.13867	-1.61523
			11.04	5.45898	1.58008	-2.10938	-2.12109	-1.60937
			11.14	5.70117	1.70313	-2.06445	-2.10742	-1.61132
			11.24	5.91992	1.79102	-2.04492	-2.11328	-1.63086
			11.34	6.16991	1.85546	-2.00977	-2.10938	-1.6504
			11.44	6.41797	1.96484	-1.96484	-2.08789	-1.63281
			11.54	6.62109	2.07422	-1.95313	-2.08203	-1.67187
			11.64	6.85547	2.14453	-1.92188	-2.08203	-1.67968
			11.74	7.0625	2.24219	-1.94727	-2.07617	-1.71289
			11.84	7.29491	2.35937	-1.91603	-2.04493	-1.69336
			11.94	7.50391	2.43555	-1.89648	-2.06445	-1.71289
			12.04	7.70703	2.5293	-1.89063	-2.06836	-1.71679
			12.14	7.92383	2.61523	-1.88281	-2.07227	-1.73046
			12.24	8.11719	2.70117	-1.89453	-2.0918	-1.76172
			12.34	8.32421	2.79296	-1.86329	-2.11134	-1.76172
			12.44	8.50977	2.87695	-1.88281	-2.16211	-1.79296
			12.54	8.70117	2.9668	-1.87891	-2.18164	-1.82812
			12.64	8.93359	3.05664	-1.8457	-2.18359	-1.81836
			12.74	9.12695	3.13477	-1.83398	-2.16406	-1.83008
			12.84	9.34569	3.2246	-1.81056	-2.1836	-1.8418
			12.94	9.56445	3.30273	-1.80078	-2.21875	-1.88476
			13.04	9.79297	3.40234	-1.79492	-2.20117	-1.88671
			13.14	10.0098	3.49805	-1.7832	-2.20117	-1.90039
			13.24	10.2129	3.61133	-1.74414	-2.17773	-1.89649
			13.34	10.4414	3.73827	-1.70118	-2.15235	-1.87891
			13.44	10.6172	3.80469	-1.71289	-2.15234	-1.89843
			13.54	10.832	3.89648	-1.69336	-2.125	-1.92187
			13.64	11.0449	3.99023	-1.67383	-2.12109	-1.92578
			13.74	11.2266	4.0957	-1.66992	-2.11328	-1.93164
			13.84	11.4141	4.19726	-1.65235	-2.15235	-1.95118
			13.94	11.5957	4.27539	-1.63672	-2.14063	-1.96289
			14.04	11.7871	4.36523	-1.62891	-2.13867	-1.97461
			14.14	11.9746	4.45313	-1.63086	-2.16016	-2.00195
			14.24	12.1621	4.53516	-1.625	-2.17383	-2.00977
			14.34	12.3164	4.61327	-1.63673	-2.20509	-2.03125
			14.44	12.5	4.70313	-1.61719	-2.20508	-2.07421
			14.54	12.6875	4.79688	-1.62109	-2.23242	-2.10156
			14.64	12.832	4.86719	-1.62695	-2.2793	-2.13281
			14.74	13.0098	4.96289	-1.62695	-2.30078	-2.14454
			14.84	13.1699	5.02343	-1.63282	-2.34376	-2.19336
			14.94	13.3516	5.125	-1.61523	-2.33203	-2.18945
			15.04	13.541	5.22656	-1.61914	-2.33789	-2.21875
			15.14	13.7188	5.32422	-1.59375	-2.33594	-2.23242
			15.24	13.8906	5.41406	-1.5625	-2.33203	-2.24024
			15.34	14.0332	5.49609	-1.56055	-2.3418	-2.26953
			15.44	14.2266	5.59766	-1.53125	-2.33398	-2.28906
			15.54	14.3789	5.66797	-1.5332	-2.36914	-2.31054
			15.64	14.5156	5.73438	-1.54102	-2.40625	-2.36914
			15.74	14.6836	5.82422	-1.55469	-2.42578	-2.39258
			15.84	14.8418	5.91796	-1.55079	-2.4297	-2.42774
			15.94	14.9648	5.97852	-1.58008	-2.44922	-2.47656
			16.04	15.1172	6.05859	-1.56641	-2.45508	-2.51758
			16.14	15.2461	6.12305	-1.56641	-2.48633	-2.55078
			16.24	15.3789	6.18164	-1.60938	-2.53711	-2.59571
			16.34	15.4922	6.22656	-1.6504	-2.58985	-2.64453
			16.44	15.6621	6.31641	-1.65625	-2.61719	-2.66211
			16.54	15.7969	6.38672	-1.67969	-2.63086	-2.71679
			16.64	15.9434	6.44531	-1.69141	-2.66211	-2.73047
			16.74	16.1172	6.53516	-1.66797	-2.67383	-2.7461
			16.84	16.2695	6.57812	-1.6504	-2.69336	-2.78321
			16.94	16.4473	6.68359	-1.62891	-2.69727	-2.79492
			17.04	16.5801	6.74805	-1.63086	-2.73047	-2.8164
			17.14	16.7422	6.80664	-1.65234	-2.7832	-2.85742
			17.24	16.8984	6.88867	-1.66016	-2.81445	-2.8711
			17.34	17.0664	6.99023	-1.63477	-2.80274	-2.87891
			17.44	17.2324	7.0918	-1.60352	-2.81445	-2.90234
			17.54	17.3711	7.15234	-1.59766	-2.82227	-2.92187
			17.64	17.5273	7.22852	-1.58008	-2.83398	-2.95898
			17.74	17.6641	7.28711	-1.58594	-2.87305	-3.00977
			17.84	17.8496	7.39257	-1.53516	-2.84961	-2.99024
			17.94	18.0176	7.50391	-1.51953	-2.83203	-2.97461
			18.04	18.1543	7.57227	-1.52539	-2.84375	-2.99218
			18.14	18.2969	7.64453	-1.54883	-2.88672	-3.02343
			18.24	18.4297	7.70508	-1.52734	-2.88477	-3.04102
			18.34	18.6094	7.80663	-1.49219	-2.86133	-3.03711
			18.44	18.7422	7.85742	-1.48438	-2.89453	-3.05859
			18.54	18.8828	7.91211	-1.49219	-2.90234	-3.07031
			18.64	19.041	7.99609	-1.49219	-2.92188	-3.10156
			18.74	19.1816	8.06641	-1.51172	-2.93359	-3.1211
			18.84	19.3594	8.13671	-1.50001	-2.92579	-3.10938
			18.94	19.4922	8.19922	-1.50195	-2.95313	-3.13086
			19.04	19.6387	8.26172	-1.51367	-2.96875	-3.16992
			19.14	19.7988	8.32617	-1.51367	-2.98633	-3.17773
			19.24	19.9707	8.41602	-1.45117	-2.96094	-3.15235
			19.34	20.1523	8.49414	-1.45313	-2.9668	-3.1836
			19.44	20.3184	8.56055	-1.44531	-2.95508	-3.21094
			19.54	20.4824	8.625	-1.42578	-2.95508	-3.21875
			19.64	20.6602	8.70703	-1.39453	-2.95508	-3.21289
			19.74	20.8379	8.76563	-1.38281	-2.95898	-3.2207
			19.84	21.0098	8.83593	-1.34766	-2.94532	-3.22071
			19.94	21.1582	8.89844	-1.31445	-2.96289	-3.23242
			20.04	21.3262	8.97656	-1.31445	-2.96289	-3.23242
			20.14	21.4824	9.03906	-1.30273	-2.97461	-3.25976
			20.24	21.6699	9.10938	-1.24414	-2.95508	-3.25196
			20.34	21.834	9.14648	-1.24415	-2.95118	-3.25586
			20.44	21.9805	9.17773	-1.24414	-2.97461	-3.27929
			20.54	22.1484	9.24023	-1.22461	-2.96289	-3.29101
			20.64	22.3125	9.31641	-1.19336	-2.93945	-3.28711
			20.74	22.4941	9.40625	-1.17773	-2.9082	-3.27539
			20.84	22.6602	9.49023	-1.17188	-2.89063	-3.28516
			20.94	22.8086	9.55273	-1.14063	-2.87891	-3.26758
			21.04	22.9844	9.63672	-1.13867	-2.83398	-3.2539
			21.14	23.123	9.67969	-1.10938	-2.82031	-3.27539
			21.24	23.2969	9.71875	-1.07617	-2.8125	-3.26172
			21.34	23.4492	9.78906	-1.06446	-2.81641	-3.26172
			21.44	23.6094	9.87891	-1.02539	-2.80469	-3.23047
			21.54	23.7461	9.94727	-1.00586	-2.80469	-3.23828
			21.64	23.8789	9.99023	-0.994141	-2.80469	-3.25195
			21.74	24.043	10.0664	-0.962891	-2.77734	-3.24024
			21.84	24.2168	10.125	-0.912113	-2.77539	-3.22071
			21.94	24.334	10.1758	-0.878906	-2.7793	-3.23633
			22.04	24.5059	10.2285	-0.867188	-2.76758	-3.24414
			22.14	24.6426	10.2773	-0.84375	-2.7832	-3.24804
			22.24	24.8086	10.3281	-0.792969	-2.75977	-3.23047
			22.34	24.9414	10.3711	-0.785159	-2.75391	-3.23047
			22.44	25.0996	10.4473	-0.757813	-2.74219	-3.23047
			22.54	25.2324	10.4668	-0.755859	-2.73828	-3.24609
			22.64	25.3594	10.4941	-0.724609	-2.74414	-3.26367
			22.74	25.5195	10.541	-0.693359	-2.73633	-3.25586
			22.84	25.668	10.5547	-0.673831	-2.75	-3.26172
			22.94	25.8125	10.6094	-0.642578	-2.73242	-3.26172
			23.04	25.9785	10.6563	-0.615234	-2.72852	-3.25391
			23.14	26.1191	10.707	-0.583984	-2.71875	-3.24219
			23.24	26.2559	10.7656	-0.556641	-2.70508	-3.23438
			23.34	26.4082	10.8398	-0.544924	-2.68555	-3.23047
			23.44	26.5684	10.9121	-0.509766	-2.65039	-3.22656
			23.54	26.7051	10.9727	-0.484375	-2.65234	-3.20508
			23.64	26.8691	11.0273	-0.455078	-2.62305	-3.16992
			23.74	27.0254	11.082	-0.443359	-2.60352	-3.18164
			23.84	27.1641	11.1621	-0.419925	-2.58789	-3.17774
			23.94	27.2871	11.2383	-0.386719	-2.58594	-3.17187
			24.04	27.4277	11.291	-0.375	-2.57422	-3.17187
			24.14	27.5566	11.3398	-0.339844	-2.57031	-3.16406
			24.24	27.7012	11.4004	-0.318359	-2.56445	-3.15234
			24.34	27.8379	11.4648	-0.269534	-2.54492	-3.13281
			24.44	27.9785	11.5195	-0.236328	-2.52539	-3.125
			24.54	28.0879	11.5566	-0.208984	-2.51367	-3.12109
			24.64	28.248	11.6035	-0.175781	-2.48633	-3.10937
			24.74	28.3965	11.6738	-0.125	-2.45508	-3.08399
			24.84	28.5254	11.7363	-0.0859404	-2.44727	-3.07617
			24.94	28.6465	11.7754	-0.0546875	-2.44727	-3.07226
			25.04	28.7949	11.834	-0.015625	-2.41992	-3.05664
			25.14	28.9063	11.8789	0	-2.40625	-3.05469
			25.24	29.0352	11.9277	0.0136719	-2.39063	-3.04297
			25.34	29.1699	11.9785	0.0488257	-2.35156	-3.03125
			25.44	29.2754	12.0176	0.0820313	-2.34375	-3.02344
			25.54	29.4043	12.082	0.113281	-2.33984	-3.01562
			25.64	29.5469	12.127	0.134766	-2.33398	-3.00195
			25.74	29.668	12.1699	0.162109	-2.30664	-2.99414
			25.84	29.7969	12.2148	0.197263	-2.28711	-2.97461
			25.94	29.9082	12.2598	0.205078	-2.28516	-2.97265
			26.04	30.0371	12.3164	0.212891	-2.27344	-2.96484
			26.14	30.1699	12.3516	0.240234	-2.26172	-2.95703
			26.24	30.2988	12.3965	0.267578	-2.26563	-2.92969
			26.34	30.4277	12.4355	0.302732	-2.2461	-2.90234
			26.44	30.5703	12.4863	0.328125	-2.23242	-2.88867
			26.54	30.6992	12.5293	0.355469	-2.23242	-2.90039
			26.64	30.8516	12.5664	0.382813	-2.21289	-2.88867
			26.74	30.957	12.6094	0.396484	-2.19336	-2.88086
			26.84	31.082	12.6797	0.427732	-2.17383	-2.85742
			26.94	31.1875	12.707	0.431641	-2.1582	-2.84961
			27.04	31.3164	12.75	0.453125	-2.13086	-2.83398
			27.14	31.4336	12.791	0.472656	-2.11133	-2.82617
			27.24	31.5703	12.8574	0.525391	-2.07617	-2.81055
			27.34	31.6797	12.8926	0.560544	-2.06055	-2.80664
			27.44	31.7969	12.9258	0.564453	-2.05664	-2.81445
			27.54	31.8984	12.9414	0.576172	-2.04492	-2.81055
			27.64	32.0156	12.9863	0.615234	-2.0293	-2.79883
			27.74	32.1191	13.0059	0.638672	-2.00195	-2.81055
			27.84	32.2246	13.041	0.660154	-1.98633	-2.80664
			27.94	32.3594	13.0781	0.685547	-1.97266	-2.80078
			28.04	32.457	13.1016	0.705078	-1.97266	-2.79297
			28.14	32.5625	13.1348	0.736328	-1.96484	-2.79297
			28.24	32.6777	13.1699	0.765625	-1.95313	-2.78125
			28.34	32.8066	13.2305	0.792966	-1.9336	-2.77344
			28.44	32.916	13.2832	0.8125	-1.92969	-2.77344
			28.54	33.0137	13.3262	0.828125	-1.93359	-2.78125
			28.64	33.1465	13.377	0.873047	-1.90625	-2.76953
			28.74	33.2441	13.4219	0.892578	-1.89453	-2.76367
			28.84	33.3457	13.4609	0.916014	-1.8711	-2.75195
			28.94	33.4746	13.4902	0.943359	-1.86719	-2.74414
			29.04	33.5781	13.5352	0.953125	-1.87305	-2.76172
			29.14	33.707	13.5898	0.980469	-1.86133	-2.75
			29.24	33.8047	13.6367	0.994141	-1.85352	-2.75391
			29.34	33.9062	13.6641	1.00586	-1.83789	-2.75391
			29.44	33.9824	13.6621	1.00195	-1.86328	-2.76758
			29.54	34.0898	13.7031	1.02539	-1.87109	-2.78125
			29.64	34.1992	13.7168	1.0332	-1.87109	-2.78125
			29.74	34.2852	13.7598	1.04883	-1.86328	-2.79297
			29.84	34.3984	13.7891	1.07422	-1.8711	-2.78906
			29.94	34.4844	13.8203	1.09375	-1.85938	-2.78906
			30.04	34.5723	13.8496	1.09375	-1.84961	-2.80469
			30.14	34.6484	13.8633	1.11914	-1.85156	-2.80664
			30.24	34.7266	13.8809	1.12695	-1.83984	-2.8125
			30.34	34.8242	13.9141	1.14258	-1.81446	-2.80469
			30.44	34.9082	13.9199	1.13672	-1.82422	-2.83008
			30.54	34.998	13.9531	1.14453	-1.82422	-2.83398
			30.64	35.084	13.9961	1.17188	-1.81641	-2.83398
			30.74	35.1797	14.0215	1.18555	-1.81055	-2.83008
			30.84	35.2461	14.0586	1.18945	-1.79297	-2.8418
			30.94	35.3359	14.0723	1.21484	-1.79688	-2.84961
			31.04	35.4316	14.1016	1.2168	-1.80273	-2.86133
			31.14	35.5371	14.127	1.24023	-1.80664	-2.84961
			31.24	35.6289	14.1328	1.23633	-1.80859	-2.85352
			31.34	35.7383	14.1777	1.25586	-1.79492	-2.84766
			31.44	35.8477	14.2012	1.27148	-1.80273	-2.8418
			31.54	35.9453	14.2422	1.27344	-1.78711	-2.8457
			31.64	36.0469	14.2578	1.27344	-1.79102	-2.84961
			31.74	36.125	14.2832	1.27344	-1.78516	-2.85547
			31.84	36.2383	14.3184	1.28516	-1.77344	-2.85547
			31.94	36.3516	14.3633	1.31641	-1.76563	-2.84375
			32.04	36.4375	14.3887	1.32422	-1.77148	-2.8418
			32.14	36.5391	14.4355	1.33594	-1.75391	-2.83789
			32.24	36.6367	14.4512	1.35547	-1.75391	-2.83008
			32.34	36.7383	14.5039	1.375	-1.74219	-2.81836
			32.44	36.8125	14.5352	1.38281	-1.72852	-2.81641
			32.54	36.8887	14.5586	1.39453	-1.73438	-2.82226
			32.64	36.9707	14.5918	1.41406	-1.73047	-2.81445
			32.74	37.0781	14.6328	1.42578	-1.72461	-2.79883
			32.84	37.1563	14.6543	1.44531	-1.71289	-2.7793
			32.94	37.25	14.7012	1.46875	-1.69531	-2.76953
			33.04	37.3281	14.7344	1.48633	-1.69531	-2.76172
			33.14	37.4336	14.7969	1.51953	-1.66797	-2.74219
			33.24	37.5215	14.832	1.53711	-1.67383	-2.73047
			33.34	37.5957	14.8809	1.54883	-1.66602	-2.72656
			33.44	37.668	14.9063	1.57813	-1.65625	-2.71289
			33.54	37.7891	14.9473	1.60156	-1.64844	-2.70508
			33.64	37.8711	14.959	1.62695	-1.64258	-2.69922
			33.74	37.9648	15.0059	1.66211	-1.62695	-2.68359
			33.84	38.041	15.0273	1.67969	-1.625	-2.67773
			33.94	38.1563	15.0625	1.7168	-1.59766	-2.66016
			34.04	38.2539	15.1035	1.73242	-1.57617	-2.63477
			34.14	38.3184	15.1328	1.74609	-1.57813	-2.625
			34.24	38.3926	15.1621	1.76172	-1.55664	-2.61328
			34.34	38.459	15.1973	1.78125	-1.54883	-2.60938
			34.44	38.5371	15.2402	1.81055	-1.52344	-2.59766
			34.54	38.623	15.2852	1.82422	-1.51563	-2.5957
			34.64	38.707	15.3242	1.84375	-1.49609	-2.58203
			34.74	38.793	15.3516	1.85938	-1.48047	-2.57422
			34.84	38.8887	15.3809	1.88867	-1.4707	-2.56836
			34.94	38.9668	15.4258	1.92578	-1.44531	-2.55078
			35.04	39.0527	15.4453	1.94922	-1.42578	-2.53125
			35.14	39.1367	15.4844	1.97461	-1.40625	-2.51953
			35.24	39.2305	15.5313	1.99414	-1.39453	-2.51172
			35.34	39.3262	15.5645	2.01758	-1.39453	-2.51172
			35.44	39.4473	15.6074	2.04297	-1.38672	-2.5
			35.54	39.5566	15.6621	2.07422	-1.36719	-2.47852
			35.64	39.6465	15.6875	2.09375	-1.34961	-2.47266
			35.74	39.752	15.7285	2.125	-1.33203	-2.47266
			35.84	39.8652	15.7637	2.16406	-1.32031	-2.45313
			35.94	39.957	15.7949	2.18359	-1.30273	-2.43359
			36.04	40.0391	15.8301	2.19531	-1.30273	-2.4375
			36.14	40.1406	15.875	2.21875	-1.2793	-2.4043
			36.24	40.2324	15.9141	2.24219	-1.25781	-2.4043
			36.34	40.3164	15.9336	2.25586	-1.25195	-2.39258
			36.44	40.3984	15.9648	2.2793	-1.23438	-2.37305
			36.54	40.4648	16.0039	2.28906	-1.21875	-2.37695
			36.64	40.5332	16.0352	2.30664	-1.20898	-2.37109
			36.74	40.6289	16.0781	2.33008	-1.19531	-2.35352
			36.84	40.7031	16.1113	2.35156	-1.17578	-2.3457
			36.94	40.7695	16.1504	2.35938	-1.16211	-2.3418
			37.04	40.8477	16.1914	2.39258	-1.15039	-2.33398
			37.14	40.9473	16.2383	2.41992	-1.13477	-2.31055
			37.24	41.0293	16.2773	2.4375	-1.11133	-2.30273
			37.34	41.1074	16.2969	2.45508	-1.09375	-2.29883
			37.44	41.1855	16.3242	2.46289	-1.08984	-2.28516
			37.54	41.2871	16.3496	2.47461	-1.08398	-2.28711
			37.64	41.373	16.3828	2.48242	-1.08008	-2.27734
			37.74	41.4492	16.416	2.50586	-1.07031	-2.2793
			37.84	41.5078	16.4395	2.51758	-1.05664	-2.26172
			37.94	41.5898	16.4844	2.53711	-1.04492	-2.26172
			38.04	41.6855	16.5273	2.56445	-1.02539	-2.24219
			38.14	41.7695	16.5586	2.5625	-1.02344	-2.23633
			38.24	41.8359	16.5898	2.57227	-1.01563	-2.23438
			38.34	41.9238	16.6172	2.58984	-0.998046	-2.24023
			38.44	42.0273	16.6563	2.61523	-0.982422	-2.2207
			38.54	42.0977	16.6992	2.63867	-0.974609	-2.21289
			38.64	42.1641	16.7441	2.66406	-0.955078	-2.20508
			38.74	42.2402	16.7656	2.66602	-0.949219	-2.19922
			38.84	42.3184	16.8047	2.69336	-0.927735	-2.19141
			38.94	42.3965	16.8242	2.70508	-0.921875	-2.18359
			39.04	42.4512	16.8672	2.7168	-0.917969	-2.17578
			39.14	42.5273	16.8984	2.72852	-0.908203	-2.17773
			39.24	42.6172	16.9473	2.75781	-0.882813	-2.15234
			39.34	42.6797	16.9668	2.76953	-0.867187	-2.14062
			39.44	42.7539	16.9941	2.79102	-0.849609	-2.13672
			39.54	42.8184	17.0391	2.80469	-0.832031	-2.11914
			39.64	42.9004	17.0625	2.82813	-0.816406	-2.11523
			39.74	42.9629	17.0996	2.8457	-0.802734	-2.10156
			39.84	43.0391	17.1309	2.86133	-0.791016	-2.10156
			39.94	43.1133	17.1719	2.88867	-0.783203	-2.10156
			40.04	43.2051	17.2168	2.9082	-0.775391	-2.07813
			40.14	43.2949	17.248	2.92578	-0.763672	-2.0625
			40.24	43.377	17.2969	2.96094	-0.744141	-2.05078
			40.34	43.4551	17.3281	2.98242	-0.72461	-2.03906
			40.44	43.5371	17.3574	2.98633	-0.720703	-2.0293
			40.54	43.6074	17.3887	3.01758	-0.695313	-2.02148
			40.64	43.6895	17.4336	3.04297	-0.675781	-2.00195
			40.74	43.7363	17.4668	3.05664	-0.666016	-1.99414
			40.84	43.8184	17.5156	3.08594	-0.654297	-1.9707
			40.94	43.8887	17.5313	3.10547	-0.646484	-1.97461
			41.04	43.9707	17.5684	3.125	-0.636719	-1.97266
			41.14	44.043	17.6035	3.15234	-0.625	-1.96094
			41.24	44.0918	17.6328	3.1543	-0.613281	-1.95312
			41.34	44.1758	17.6777	3.18555	-0.589843	-1.9375
			41.44	44.2324	17.7012	3.20508	-0.580078	-1.91602
			41.54	44.2773	17.7305	3.21289	-0.574219	-1.92187
			41.64	44.332	17.752	3.2207	-0.578125	-1.92578
			41.74	44.4277	17.7891	3.25	-0.541016	-1.89648
			41.84	44.5176	17.8262	3.26367	-0.535156	-1.89062
			41.94	44.584	17.8574	3.29102	-0.527344	-1.89453
			42.04	44.6445	17.8848	3.30859	-0.513672	-1.88086
			42.14	44.7207	17.9199	3.32422	-0.505859	-1.88086
			42.24	44.8008	17.9648	3.34375	-0.498047	-1.86914
			42.34	44.8789	17.9902	3.35352	-0.484375	-1.86133
			42.44	44.957	18.0156	3.36914	-0.476563	-1.85352
			42.54	45.0703	18.0586	3.39844	-0.464844	-1.83789
			42.64	45.1758	18.1035	3.41406	-0.445313	-1.82422
			42.74	45.25	18.1191	3.41797	-0.453125	-1.83203
			42.84	45.3359	18.1543	3.4375	-0.433593	-1.82422
			42.94	45.4063	18.1934	3.45117	-0.40625	-1.8125
			43.04	45.5059	18.2188	3.46484	-0.404297	-1.79102
			43.14	45.5957	18.2441	3.46484	-0.392578	-1.79102
			43.24	45.6777	18.2793	3.48828	-0.373047	-1.7793
			43.34	45.7637	18.3047	3.50195	-0.376952	-1.7832
			43.44	45.8516	18.3379	3.52734	-0.351563	-1.76953
			43.54	45.916	18.3613	3.53516	-0.347656	-1.76953
			43.64	46.0059	18.3984	3.55859	-0.326172	-1.76172
			43.74	46.0723	18.4199	3.56836	-0.330078	-1.76172
			43.84	46.1367	18.4492	3.57422	-0.320313	-1.75
			43.94	46.2188	18.4746	3.58984	-0.302734	-1.74219
			44.04	46.3164	18.4941	3.61133	-0.294922	-1.73047
			44.14	46.3574	18.5117	3.61719	-0.292969	-1.73047
			44.24	46.4121	18.5254	3.61328	-0.304688	-1.74219
			44.34	46.4883	18.5723	3.63672	-0.289063	-1.73047
			44.44	46.5547	18.582	3.64844	-0.275391	-1.73047
			44.54	46.6074	18.5957	3.65625	-0.28125	-1.73047
			44.64	46.6738	18.6113	3.65625	-0.277344	-1.73047
			44.74	46.7441	18.6484	3.67188	-0.271484	-1.72656
			44.84	46.8086	18.6758	3.68945	-0.263672	-1.71289
			44.94	46.8594	18.6953	3.67969	-0.255859	-1.70508
			45.04	46.9219	18.7168	3.68555	-0.255859	-1.72266
			45.14	46.9707	18.7402	3.69336	-0.251953	-1.70703
			45.24	47.0352	18.7734	3.71289	-0.226563	-1.69336
			45.34	47.084	18.7871	3.71094	-0.232422	-1.69922
			45.44	47.1445	18.8145	3.7168	-0.220703	-1.70703
			45.54	47.2012	18.8281	3.72461	-0.216797	-1.70117
			45.64	47.2441	18.8477	3.73633	-0.203125	-1.68945
			45.74	47.3164	18.8867	3.74023	-0.207031	-1.68164
			45.84	47.3652	18.9043	3.74414	-0.214844	-1.68359
			45.94	47.4121	18.916	3.73633	-0.21875	-1.69141
			46.04	47.4707	18.9316	3.74805	-0.210938	-1.69141
			46.14	47.5332	18.957	3.76758	-0.207031	-1.6875
			46.24	47.5781	18.9727	3.77148	-0.197266	-1.68555
			46.34	47.6172	18.9824	3.77344	-0.191406	-1.68359
			46.44	47.6563	19.0059	3.78516	-0.185547	-1.68359
			46.54	47.6992	19.0293	3.78906	-0.185547	-1.68359
			46.64	47.7559	19.0391	3.79883	-0.173828	-1.6875
			46.74	47.7949	19.0527	3.80469	-0.173828	-1.70117
			46.84	47.8496	19.0879	3.8125	-0.16211	-1.68555
			46.94	47.8965	19.1074	3.82227	-0.162109	-1.69141
			47.04	47.9434	19.1152	3.82813	-0.154297	-1.69141
			47.14	47.9766	19.1465	3.83984	-0.150391	-1.69141
			47.24	48.0078	19.166	3.8418	-0.148438	-1.69141
			47.34	48.0469	19.166	3.83594	-0.166016	-1.71094
			47.44	48.0898	19.1855	3.84766	-0.166016	-1.71094
			47.54	48.1406	19.2168	3.86523	-0.142578	-1.69531
			47.64	48.1836	19.2285	3.87695	-0.138672	-1.68945
			47.74	48.2246	19.252	3.88477	-0.136719	-1.69336
			47.84	48.2539	19.2578	3.89648	-0.138672	-1.6875
			47.94	48.2988	19.2773	3.89648	-0.132813	-1.68164
			48.04	48.3613	19.293	3.89648	-0.132813	-1.68555
			48.14	48.4004	19.3184	3.9043	-0.130859	-1.6875
			48.24	48.4355	19.3262	3.91211	-0.130859	-1.68555
			48.34	48.4805	19.3398	3.92578	-0.123047	-1.67969
			48.44	48.5176	19.3574	3.92188	-0.130859	-1.68164
			48.54	48.5605	19.3691	3.92773	-0.138672	-1.68164
			48.64	48.6035	19.3887	3.93945	-0.132813	-1.68164
			48.74	48.6445	19.4043	3.94141	-0.132813	-1.68555
			48.84	48.6934	19.4102	3.93555	-0.132812	-1.69141
			48.94	48.7539	19.4375	3.95117	-0.125	-1.6875
			49.04	48.7852	19.4551	3.95117	-0.126953	-1.69141
			49.14	48.8164	19.4629	3.95117	-0.126953	-1.68555
			49.24	48.8555	19.4785	3.96289	-0.126953	-1.68555
			49.34	48.9063	19.4883	3.96484	-0.126953	-1.68555
			49.44	48.9453	19.5137	3.96484	-0.126953	-1.68164
			49.54	48.9766	19.5293	3.97266	-0.130859	-1.67773
			49.64	49.0371	19.5469	3.98438	-0.125	-1.66797
			49.74	49.0762	19.5625	3.99609	-0.125	-1.66602
			49.84	49.0977	19.5684	3.99609	-0.132813	-1.67188
			49.94	49.1406	19.5801	3.99609	-0.121094	-1.67578
			50.04	49.1758	19.6016	3.99609	-0.119141	-1.67383
			50.14	49.209	19.6035	4	-0.132813	-1.68359
			50.24	49.2598	19.6172	4.00586	-0.125	-1.69727
			50.34	49.2949	19.625	4.00195	-0.132813	-1.69531
			50.44	49.3203	19.6484	3.99609	-0.123047	-1.70117
			50.54	49.3633	19.6797	4.01953	-0.111328	-1.68945
			50.64	49.4023	19.6875	4.01953	-0.111328	-1.68945
			50.74	49.4297	19.707	4.01953	-0.111328	-1.68945
			50.84	49.4805	19.7188	4.03125	-0.107422	-1.68945
			50.94	49.5117	19.7227	4.0332	-0.105469	-1.69727
			51.04	49.5684	19.75	4.03711	-0.105469	-1.69141
			51.14	49.6035	19.7598	4.03906	-0.105469	-1.69141
			51.24	49.6211	19.7734	4.03711	-0.105469	-1.70313
			51.34	49.6582	19.7852	4.04297	-0.105469	-1.70313
			51.44	49.6934	19.8008	4.04297	-0.105469	-1.70312
			51.54	49.7344	19.8223	4.05664	-0.0976563	-1.69531
			51.64	49.7715	19.8398	4.06445	-0.0957031	-1.70508
			51.74	49.8281	19.8672	4.06445	-0.0957031	-1.70117
			51.84	49.8516	19.8711	4.06445	-0.0996098	-1.70508
			51.94	49.8926	19.8809	4.06445	-0.09375	-1.71094
			52.04	49.9219	19.9023	4.06445	-0.09375	-1.71484
			52.14	49.9746	19.9238	4.07617	-0.0820313	-1.7168
			52.24	49.9961	19.9375	4.08789	-0.09375	-1.71484
			52.34	50.0137	19.9492	4.08789	-0.0937494	-1.7207
			52.44	50.0664	19.9805	4.0957	-0.0820313	-1.7168
			52.54	50.0977	20.002	4.11523	-0.0683594	-1.70313
			52.64	50.1309	20.0078	4.10742	-0.0742188	-1.70898
			52.74	50.1738	20.0234	4.11523	-0.0703125	-1.70117
			52.84	50.2129	20.0449	4.11328	-0.0664063	-1.70313
			52.94	50.2266	20.0566	4.11328	-0.0703125	-1.70313
			53.04	50.2734	20.0801	4.12891	-0.0507813	-1.69141
			53.14	50.2988	20.0977	4.13867	-0.0585938	-1.69531
			53.24	50.3223	20.1133	4.14258	-0.0488281	-1.68555
			53.34	50.3438	20.125	4.12891	-0.0507807	-1.6875
			53.44	50.3945	20.1445	4.14258	-0.0371094	-1.68555
			53.54	50.4199	20.1641	4.14453	-0.03125	-1.69141
			53.64	50.4609	20.1836	4.13672	-0.0253906	-1.6875
			53.74	50.498	20.1953	4.1543	-0.0253906	-1.68555
			53.84	50.5254	20.2246	4.16211	-0.0195304	-1.69531
			53.94	50.5605	20.2402	4.16602	-0.00195	-1.6875
			54.04	50.5996	20.2656	4.17773	0.00586	-1.67383
			54.14	50.6328	20.2852	4.19141	0.0136719	-1.67773
			54.24	50.6543	20.3008	4.18945	0.0117188	-1.6875
			54.34	50.6992	20.3457	4.20312	0.0371091	-1.66211
			54.44	50.707	20.3457	4.20313	0.0332031	-1.67773
			54.54	50.7422	20.3691	4.20703	0.0429688	-1.67578
			54.64	50.791	20.4004	4.22656	0.0566406	-1.66016
			54.74	50.8125	20.4063	4.21875	0.0566406	-1.66406
			54.84	50.8535	20.4414	4.23633	0.0761725	-1.65039
			54.94	50.8906	20.4668	4.23633	0.0761719	-1.65039
			55.04	50.9082	20.4863	4.24414	0.0839844	-1.65039
			55.14	50.9434	20.502	4.24805	0.0957031	-1.63477
			55.24	50.9648	20.5137	4.24023	0.103516	-1.63672
			55.34	50.998	20.5195	4.24609	0.117188	-1.63086
			55.44	51.0332	20.5313	4.24609	0.121094	-1.64258
			55.54	51.0586	20.5566	4.25781	0.138672	-1.63477
			55.64	51.0781	20.5762	4.25391	0.130859	-1.63672
			55.74	51.1133	20.5996	4.26953	0.144531	-1.63086
			55.84	51.1426	20.5996	4.27734	0.158204	-1.63086
			55.94	51.1797	20.625	4.27734	0.158203	-1.61914
			56.04	51.2012	20.625	4.28711	0.164063	-1.63281
			56.14	51.2324	20.6406	4.29688	0.171875	-1.63281
			56.24	51.2734	20.6699	4.30469	0.197266	-1.61719
			56.34	51.291	20.6797	4.3125	0.189454	-1.61914
			56.44	51.3008	20.6934	4.31641	0.195313	-1.62109
			56.54	51.3379	20.709	4.32031	0.203125	-1.60938
			56.64	51.3535	20.7305	4.33008	0.201172	-1.625
			56.74	51.3711	20.7402	4.32422	0.207031	-1.62109
			56.84	51.4082	20.75	4.33203	0.203125	-1.61719
			56.94	51.4277	20.7676	4.32617	0.197266	-1.62305
			57.04	51.459	20.7832	4.33203	0.210938	-1.62305
			57.14	51.4824	20.8008	4.3457	0.216797	-1.60938
			57.24	51.5117	20.8223	4.34961	0.220703	-1.60937
			57.34	51.5313	20.832	4.35938	0.234375	-1.60937
			57.44	51.5488	20.8379	4.35742	0.226563	-1.60938
			57.54	51.5566	20.8457	4.34961	0.230469	-1.625
			57.64	51.584	20.8574	4.34375	0.228516	-1.61914
			57.74	51.6211	20.8809	4.35938	0.248047	-1.60742
			57.84	51.6465	20.9141	4.38281	0.263672	-1.59375
			57.94	51.6758	20.9199	4.37695	0.253906	-1.59961
			58.04	51.6934	20.9316	4.38867	0.267578	-1.5957
			58.14	51.7227	20.9492	4.39844	0.267578	-1.58984
			58.24	51.7363	20.957	4.40234	0.275391	-1.60156
			58.34	51.7617	20.9707	4.39844	0.277344	-1.58789
			58.44	51.7793	20.9727	4.4043	0.273438	-1.58594
			58.54	51.8047	20.9844	4.41602	0.289063	-1.58203
			58.64	51.8242	20.9961	4.41211	0.294922	-1.58203
			58.74	51.8301	21.0039	4.41406	0.289063	-1.57422
			58.84	51.8652	21.0156	4.42188	0.294922	-1.57031
			58.94	51.8828	21.0273	4.42383	0.294922	-1.57031
			59.04	51.9043	21.0352	4.42383	0.310547	-1.55664
			59.14	51.9219	21.0352	4.41992	0.300781	-1.55664
			59.24	51.9512	21.0469	4.41797	0.294922	-1.5625
			59.34	51.9727	21.0625	4.43555	0.298828	-1.55859
			59.44	51.9824	21.0605	4.43164	0.294922	-1.55078
			59.54	52	21.0781	4.43359	0.306641	-1.54297
			59.64	52.0234	21.0957	4.44922	0.310547	-1.53906
			59.74	52.0449	21.0957	4.45508	0.3125	-1.53906
			59.84	52.0684	21.1074	4.45117	0.312501	-1.5332
			59.94	52.1035	21.127	4.46875	0.330078	-1.53125
			60.04	52.125	21.1309	4.47852	0.333984	-1.51563
			60.14	52.1387	21.1406	4.4707	0.326172	-1.52539
			60.24	52.1426	21.1309	4.45313	0.316406	-1.53125
			60.34	52.1621	21.1563	4.47656	0.328126	-1.53125
			60.44	52.1797	21.168	4.48242	0.324219	-1.52344
			60.54	52.1953	21.1563	4.47656	0.310547	-1.54102
			60.64	52.2168	21.1797	4.48828	0.328125	-1.52149
			60.74	52.2285	21.1797	4.48438	0.316406	-1.5332
			60.84	52.252	21.1992	4.49023	0.335938	-1.52734
			60.94	52.2695	21.1953	4.50391	0.335938	-1.52148
			61.04	52.2832	21.1875	4.5	0.328125	-1.5332
			61.14	52.3008	21.1973	4.49414	0.337891	-1.54102
			61.24	52.3145	21.207	4.49414	0.335938	-1.53125
			61.34	52.3477	21.2266	4.50977	0.34375	-1.52734
			61.44	52.3516	21.2266	4.49609	0.330078	-1.53711
			61.54	52.3691	21.2266	4.49609	0.332031	-1.52344
			61.64	52.3906	21.2441	4.50586	0.335938	-1.52344
			61.74	52.4082	21.248	4.50977	0.339844	-1.51562
			61.84	52.418	21.2441	4.51953	0.341798	-1.51758
			61.94	52.4414	21.2559	4.51758	0.34375	-1.51172
			62.04	52.4512	21.2598	4.52344	0.335938	-1.50781
			62.14	52.4609	21.2617	4.52734	0.339844	-1.50195
			62.24	52.4785	21.2617	4.52344	0.341797	-1.50977
			62.34	52.4922	21.2715	4.53906	0.328126	-1.50781
			62.44	52.5195	21.2813	4.54102	0.34375	-1.49609
			62.54	52.5117	21.2676	4.53906	0.326172	-1.50977
			62.64	52.541	21.2793	4.55273	0.341797	-1.48633
			62.74	52.5625	21.2969	4.56445	0.355469	-1.47266
			62.84	52.5801	21.293	4.56445	0.347656	-1.47266
			62.94	52.5801	21.2988	4.57422	0.34375	-1.47852
			63.04	52.6016	21.3008	4.57813	0.347656	-1.46875
			63.14	52.6113	21.3027	4.57813	0.347656	-1.47266
			63.24	52.6211	21.3105	4.5957	0.349609	-1.47266
			63.34	52.6406	21.3164	4.61133	0.367188	-1.45703
			63.44	52.6582	21.3203	4.62891	0.367188	-1.45117
			63.54	52.6816	21.3301	4.625	0.371094	-1.43945
			63.64	52.6914	21.3359	4.64063	0.376953	-1.42969
			63.74	52.7012	21.3438	4.64258	0.373047	-1.43359
			63.84	52.7188	21.3477	4.6543	0.376954	-1.42578
			63.94	52.7344	21.3477	4.6582	0.376953	-1.42773
			64.04	52.7383	21.3438	4.66602	0.373047	-1.43164
			64.14	52.7617	21.3574	4.68555	0.375	-1.41211
			64.24	52.7637	21.3496	4.67383	0.367188	-1.42383
			64.34	52.7695	21.3672	4.68555	0.363281	-1.41602
			64.44	52.7813	21.3672	4.69336	0.369141	-1.41406
			64.54	52.7949	21.3711	4.70508	0.367188	-1.41016
			64.64	52.8008	21.377	4.70898	0.375	-1.40234
			64.74	52.8184	21.377	4.72266	0.363281	-1.40625
			64.84	52.8223	21.3672	4.70313	0.347658	-1.42188
			64.94	52.8516	21.3789	4.72656	0.365234	-1.40234
			65.04	52.8613	21.3848	4.73438	0.365234	-1.40234
			65.14	52.8594	21.377	4.73438	0.357422	-1.40234
			65.24	52.877	21.3828	4.74219	0.373047	-1.39453
			65.34	52.8809	21.3887	4.74414	0.371094	-1.39258
			65.44	52.8789	21.3828	4.74805	0.365234	-1.4043
			65.54	52.8848	21.3711	4.75	0.349609	-1.4043
			65.64	52.8926	21.3809	4.75586	0.351563	-1.39258
			65.74	52.9004	21.373	4.75586	0.353516	-1.4043
			65.84	52.8926	21.3594	4.75586	0.335938	-1.41016
			65.94	52.9023	21.3633	4.75586	0.335938	-1.41016
			66.04	52.9199	21.377	4.75977	0.335938	-1.41016
			66.14	52.9219	21.3652	4.76563	0.324219	-1.4043
			66.24	52.9434	21.373	4.77734	0.335938	-1.39648
			66.34	52.9414	21.3711	4.77734	0.335938	-1.40234
			66.44	52.9492	21.3652	4.76563	0.328125	-1.40234
			66.54	52.9531	21.3613	4.76953	0.328125	-1.40234
			66.64	52.959	21.3594	4.7793	0.324219	-1.40625
			66.74	52.9512	21.3574	4.77734	0.324219	-1.42383
			66.84	52.9766	21.3711	4.7832	0.332031	-1.4082
			66.94	52.9766	21.377	4.78711	0.337891	-1.40039
			67.04	52.9922	21.3809	4.80469	0.337891	-1.38867
			67.14	52.998	21.3867	4.80078	0.326172	-1.4043
			67.24	52.998	21.3789	4.81055	0.326172	-1.41016
			67.34	53.0234	21.3789	4.82617	0.333984	-1.41016
			67.44	53.0137	21.375	4.82617	0.326172	-1.40234
			67.54	53.0273	21.3809	4.84961	0.337891	-1.39844
			67.64	53.0352	21.373	4.84961	0.326172	-1.41016
			67.74	53.0449	21.3828	4.84961	0.318359	-1.41016
			67.84	53.0469	21.3965	4.8457	0.322265	-1.41016
			67.94	53.0488	21.3828	4.84375	0.31836	-1.41211
			68.04	53.0586	21.3867	4.84375	0.314454	-1.41211
			68.14	53.0742	21.4004	4.84375	0.318359	-1.40039
			68.24	53.0723	21.3945	4.84766	0.306641	-1.40039
			68.34	53.0781	21.3945	4.85352	0.314453	-1.39258
			68.44	53.0762	21.3945	4.8418	0.302735	-1.4082
			68.54	53.0684	21.3828	4.83399	0.296876	-1.41015
			68.64	53.082	21.3906	4.83399	0.296876	-1.39258
			68.74	53.1035	21.4004	4.84961	0.296874	-1.38867
			68.84	53.1094	21.3984	4.84375	0.296875	-1.39258
			68.94	53.1016	21.4063	4.84766	0.296875	-1.39258
			69.04	53.1035	21.4063	4.83008	0.285157	-1.41601
			69.14	53.1211	21.418	4.82422	0.304688	-1.39844
			69.24	53.123	21.416	4.83984	0.312499	-1.39258
			69.34	53.125	21.4121	4.83399	0.306642	-1.40039
			69.44	53.1367	21.4219	4.8457	0.314452	-1.39648
			69.54	53.1426	21.4199	4.8418	0.308595	-1.39453
			69.64	53.1523	21.4141	4.83399	0.31836	-1.38672
			69.74	53.1543	21.4219	4.83789	0.328124	-1.38086
			69.84	53.1563	21.4238	4.83398	0.320313	-1.38477
			69.94	53.1641	21.416	4.83594	0.318359	-1.38672
			70.04	53.1699	21.416	4.82813	0.31836	-1.38476
			70.14	53.168	21.416	4.83789	0.32422	-1.38477
			70.24	53.1836	21.4199	4.8457	0.318358	-1.37891
			70.34	53.1777	21.416	4.83789	0.31836	-1.37305
			70.44	53.1934	21.416	4.83984	0.324218	-1.37305
			70.54	53.1992	21.4316	4.84961	0.320313	-1.36523
			70.64	53.207	21.4336	4.84766	0.326172	-1.36719
			70.74	53.2109	21.4277	4.84766	0.326171	-1.37109
			70.84	53.2168	21.4355	4.85352	0.333985	-1.36719
			70.94	53.2129	21.4277	4.85742	0.326171	-1.36523
			71.04	53.2305	21.4316	4.86914	0.337892	-1.35937
			71.14	53.2383	21.4414	4.87109	0.345703	-1.35156
			71.24	53.2441	21.4297	4.86719	0.33789	-1.36133
			71.34	53.2539	21.4395	4.875	0.349611	-1.3457
			71.44	53.2598	21.457	4.89062	0.367186	-1.33203
			71.54	53.2734	21.4609	4.89649	0.371095	-1.33203
			71.64	53.2871	21.4785	4.89648	0.376953	-1.32422
			71.74	53.2793	21.4668	4.89648	0.373047	-1.33398
			71.84	53.2969	21.4785	4.90234	0.388672	-1.33008
			71.94	53.2852	21.4766	4.89062	0.382812	-1.33594
			72.04	53.3066	21.4805	4.88477	0.388673	-1.33008
			72.14	53.3145	21.4863	4.88867	0.398439	-1.32031
			72.24	53.3242	21.4902	4.90625	0.406249	-1.31641
			72.34	53.3379	21.4922	4.90234	0.417969	-1.30664
			72.44	53.3301	21.4785	4.89258	0.402344	-1.3125
			72.54	53.332	21.4883	4.90039	0.410158	-1.3125
			72.64	53.3496	21.4941	4.91406	0.423829	-1.30859
			72.74	53.3516	21.4941	4.92578	0.431639	-1.29883
			72.84	53.3457	21.4883	4.92578	0.41797	-1.30078
			72.94	53.3594	21.4883	4.92187	0.421874	-1.30078
			73.04	53.3633	21.5	4.92383	0.431641	-1.29687
			73.14	53.3691	21.498	4.93164	0.437501	-1.29492
			73.24	53.3691	21.498	4.94141	0.433593	-1.28516
			73.34	53.3613	21.498	4.92774	0.423829	-1.28711
			73.44	53.3516	21.4922	4.93945	0.427734	-1.2793
			73.54	53.3613	21.5059	4.94727	0.439453	-1.27148
			73.64	53.3555	21.4941	4.93164	0.443361	-1.27148
			73.74	53.3652	21.5098	4.9375	0.453124	-1.25977
			73.84	53.3633	21.4941	4.94141	0.455079	-1.27148
			73.94	53.3496	21.4863	4.94336	0.455078	-1.2832
			74.04	53.3496	21.502	4.9375	0.457032	-1.27734
			74.14	53.3457	21.498	4.9375	0.449221	-1.27148
			74.24	53.3496	21.502	4.96289	0.478514	-1.25977
			74.34	53.3418	21.5	4.96484	0.470704	-1.25977
			74.44	53.3359	21.5059	4.97266	0.484374	-1.25195
			74.54	53.3223	21.4922	4.95703	0.460938	-1.26562
			74.64	53.3086	21.4785	4.95313	0.458985	-1.27148
			74.74	53.3125	21.4688	4.96094	0.45703	-1.27148
			74.84	53.3066	21.4707	4.95898	0.476563	-1.26367
			74.94	53.3027	21.4609	4.95703	0.476562	-1.25977
			75.04	53.2969	21.4551	4.95313	0.464845	-1.26758
			75.14	53.293	21.459	4.96484	0.476563	-1.26172
			75.24	53.2988	21.4512	4.96875	0.476562	-1.25781
			75.34	53.2988	21.4648	4.97461	0.484375	-1.25586
			75.44	53.2715	21.4395	4.9668	0.464844	-1.26172
			75.54	53.2813	21.4453	4.97461	0.484375	-1.25
			75.64	53.252	21.4258	4.95899	0.460939	-1.26563
			75.74	53.2539	21.4297	4.96484	0.470702	-1.25977
			75.84	53.2559	21.4434	4.96484	0.466797	-1.25
			75.94	53.25	21.4375	4.95312	0.470703	-1.25391
			76.04	53.252	21.4355	4.95703	0.46875	-1.25
			76.14	53.2461	21.4355	4.95313	0.464844	-1.25391
			76.24	53.2344	21.4316	4.9668	0.46875	-1.25
			76.34	53.2324	21.4297	4.96289	0.468751	-1.25
			76.44	53.2305	21.418	4.96484	0.460937	-1.25391
			76.54	53.2344	21.4336	4.96875	0.466797	-1.25
			76.64	53.2207	21.4355	4.96094	0.466798	-1.26172
			76.74	53.2109	21.4316	4.9668	0.46289	-1.25781
			76.84	53.2109	21.4297	4.9707	0.464844	-1.25
			76.94	53.1895	21.4238	4.97266	0.468749	-1.25391
			77.04	53.1816	21.4102	4.95508	0.464844	-1.25195
			77.14	53.1875	21.416	4.95117	0.464843	-1.25195
			77.24	53.1699	21.3945	4.92773	0.445313	-1.26758
			77.34	53.1797	21.3984	4.94531	0.457032	-1.25391
			77.44	53.1719	21.4004	4.94531	0.466796	-1.25
			77.54	53.1699	21.3945	4.94922	0.46289	-1.25
			77.64	53.1719	21.3789	4.93945	0.44336	-1.25586
			77.74	53.1738	21.3691	4.9375	0.447265	-1.26172
			77.84	53.1602	21.3691	4.94336	0.44336	-1.26172
			77.94	53.1621	21.3711	4.94726	0.435546	-1.25781
			78.04	53.1602	21.3652	4.95313	0.435547	-1.25195
			78.14	53.1465	21.3613	4.95313	0.44336	-1.25586
			78.24	53.1406	21.3594	4.9668	0.437499	-1.26172
			78.34	53.1309	21.3535	4.94727	0.425782	-1.26953
			78.44	53.1328	21.3613	4.95703	0.421874	-1.25195
			78.54	53.127	21.3516	4.94141	0.419922	-1.26367
			78.64	53.1113	21.3418	4.93945	0.417969	-1.25195
			78.74	53.1094	21.3477	4.94531	0.410156	-1.26367
			78.84	53.1113	21.3457	4.94531	0.416016	-1.25977
			78.94	53.1133	21.3418	4.94922	0.419921	-1.25
			79.04	53.1133	21.3477	4.9375	0.416015	-1.25391
			79.14	53.0996	21.3359	4.93164	0.396485	-1.26172
			79.24	53.0918	21.3477	4.92969	0.396483	-1.24219
			79.34	53.0938	21.3438	4.94727	0.408204	-1.24219
			79.44	53.0918	21.3379	4.94336	0.396484	-1.23828
			79.54	53.0938	21.3359	4.93945	0.40039	-1.23438
			79.64	53.0801	21.3125	4.93359	0.394531	-1.25
			79.74	53.0684	21.2988	4.92773	0.384766	-1.26367
			79.84	53.0723	21.3008	4.93359	0.388673	-1.25977
			79.94	53.0742	21.2988	4.9375	0.398437	-1.24805
			80.04	53.0723	21.2793	4.9375	0.38672	-1.24805
			80.14	53.0742	21.2813	4.93555	0.386719	-1.23828
			80.24	53.0684	21.2715	4.91992	0.386719	-1.24609
			80.34	53.0527	21.2695	4.91406	0.386719	-1.24805
			80.44	53.0508	21.2559	4.91797	0.386718	-1.25977
			80.54	53.041	21.252	4.92578	0.38672	-1.25586
			80.64	53.0508	21.2559	4.94141	0.398438	-1.24219
			80.74	53.0508	21.248	4.94336	0.404296	-1.23828
			80.84	53.0391	21.2363	4.94141	0.386719	-1.24219
			80.94	53.0117	21.2207	4.93555	0.375	-1.25
			81.04	53.0137	21.2227	4.94336	0.367188	-1.25
			81.14	53.0078	21.2129	4.94141	0.367188	-1.24609
			81.24	52.998	21.209	4.92578	0.365234	-1.25781
			81.34	53.002	21.2188	4.9375	0.365235	-1.24414
			81.44	53.0039	21.2168	4.94726	0.365234	-1.22852
			81.54	52.998	21.2051	4.95117	0.361329	-1.22656
			81.64	52.998	21.209	4.94922	0.359376	-1.2207
			81.74	52.9902	21.2148	4.95508	0.367187	-1.21094
			81.84	52.9863	21.2031	4.95508	0.351563	-1.21875
			81.94	52.9824	21.1855	4.95508	0.345703	-1.23242
			82.04	52.9805	21.1777	4.94727	0.333985	-1.22461
			82.14	52.9824	21.1758	4.96484	0.345704	-1.22852
			82.24	52.9688	21.168	4.96094	0.349609	-1.22656
			82.34	52.9609	21.1563	4.94727	0.337892	-1.23242
			82.44	52.9707	21.1602	4.96484	0.345702	-1.23242
			82.54	52.957	21.1543	4.9375	0.333985	-1.23242
			82.64	52.9551	21.1465	4.93945	0.337891	-1.23242
			82.74	52.9336	21.1309	4.93945	0.322265	-1.24805
			82.84	52.9238	21.1211	4.9375	0.316407	-1.25
			82.94	52.9102	21.127	4.93359	0.320312	-1.25391
			83.04	52.9004	21.1211	4.92578	0.314454	-1.2539
			83.14	52.8965	21.127	4.93359	0.312501	-1.24414
			83.24	52.9004	21.127	4.93945	0.314452	-1.24219
			83.34	52.8984	21.1152	4.94141	0.314453	-1.23828
			83.44	52.8789	21.1172	4.93555	0.296875	-1.24219
			83.54	52.8809	21.1133	4.92773	0.300782	-1.23828
			83.64	52.877	21.1074	4.92383	0.294922	-1.24219
			83.74	52.8496	21.1074	4.91602	0.291015	-1.24219
			83.84	52.8457	21.0996	4.91992	0.277344	-1.23828
			83.94	52.8398	21.0879	4.90039	0.265625	-1.24219
			84.04	52.8242	21.0879	4.89063	0.269532	-1.23828
			84.14	52.8105	21.0801	4.89649	0.265626	-1.24219
			84.24	52.8125	21.0781	4.90039	0.261718	-1.23828
			84.34	52.8066	21.0703	4.89453	0.25586	-1.23828
			84.44	52.7871	21.0645	4.89453	0.251953	-1.24414
			84.54	52.7695	21.0566	4.88086	0.248048	-1.24414
			84.64	52.7617	21.0547	4.88867	0.253907	-1.25195
			84.74	52.752	21.0469	4.89453	0.246093	-1.25195
			84.84	52.7383	21.0352	4.875	0.246094	-1.25195
			84.94	52.7344	21.0273	4.87695	0.236328	-1.25195
			85.04	52.7207	21.0195	4.86914	0.22461	-1.25195
			85.14	52.7227	21.0137	4.875	0.228516	-1.25195
			85.24	52.709	21.002	4.86719	0.228515	-1.25977
			85.34	52.6875	21.0059	4.87305	0.234375	-1.25781
			85.44	52.6699	21	4.85938	0.21289	-1.26367
			85.54	52.6719	20.998	4.86524	0.216798	-1.27148
			85.64	52.6738	20.9863	4.86133	0.208985	-1.27148
			85.74	52.668	20.9746	4.85156	0.216797	-1.2832
			85.84	52.6641	20.9707	4.8457	0.216797	-1.2832
			85.94	52.6504	20.9648	4.83789	0.205078	-1.2832
			86.04	52.6406	20.9609	4.83594	0.212891	-1.2832
			86.14	52.6191	20.9551	4.83594	0.214844	-1.2793
			86.24	52.6172	20.9434	4.83008	0.210937	-1.27539
			86.34	52.6152	20.9336	4.81641	0.208985	-1.28516
			86.44	52.6133	20.9277	4.80469	0.201171	-1.2793
			86.54	52.5957	20.9258	4.80078	0.207032	-1.2793
			86.64	52.582	20.918	4.80273	0.207031	-1.2832
			86.74	52.5605	20.9043	4.7832	0.199219	-1.28711
			86.84	52.5547	20.8965	4.7793	0.208985	-1.28906
			86.94	52.5293	20.8965	4.78711	0.205078	-1.28125
			87.04	52.5352	20.9043	4.78711	0.216798	-1.28125
			87.14	52.5234	20.8965	4.79688	0.226563	-1.26953
			87.24	52.5176	20.8887	4.78906	0.222656	-1.28125
			87.34	52.4844	20.877	4.77735	0.220705	-1.29102
			87.44	52.4824	20.8887	4.78515	0.234374	-1.28711
			87.54	52.4727	20.8906	4.77734	0.226563	-1.30078
			87.64	52.4316	20.8926	4.7832	0.226563	-1.30469
			87.74	52.418	20.875	4.75781	0.224609	-1.31445
			87.84	52.4063	20.875	4.76367	0.212892	-1.29883
			87.94	52.4063	20.8828	4.77148	0.234373	-1.28516
			88.04	52.3848	20.8613	4.76953	0.232423	-1.31055
			88.14	52.3633	20.8711	4.77148	0.257813	-1.29883
			88.24	52.3457	20.8652	4.78516	0.261718	-1.29102
			88.34	52.3457	20.8652	4.78516	0.271486	-1.29102
			88.44	52.332	20.877	4.80469	0.285154	-1.28711
			88.54	52.3066	20.834	4.76563	0.23633	-1.3125
			88.64	52.3145	20.8281	4.77344	0.244143	-1.3125
			88.74	52.3496	20.8457	4.78515	0.275388	-1.30078
			88.84	52.3438	20.8262	4.77734	0.275389	-1.32422
			88.94	52.3281	20.7852	4.73633	0.257814	-1.37305
			89.04	52.3242	20.7969	4.73633	0.253907	-1.35742
			89.14	52.3066	20.7852	4.72852	0.246094	-1.36328
			89.24	52.2754	20.75	4.6875	0.203125	-1.39453
			89.34	52.293	20.7441	4.67578	0.177735	-1.41211
			89.44	52.2598	20.7402	4.65625	0.162108	-1.43555
			89.54	52.2617	20.7773	4.68555	0.189452	-1.42969
			89.64
			89.74
			89.84
			89.94
			90.04
			90.14
			90.24
			90.34
			90.44
			90.54
			90.64
			90.74
			90.84
			90.94
			91.04
			91.14	68.2421	28.5214	8.65812	2.65031	-1.01367
			91.24	68.295	28.5411	8.7911	2.545	-1.08789
			91.34	68.4296	28.4257	8.78119	2.57025	-1.00195
			91.44	68.2559	28.1055	8.66413	2.17975	-1.09766
			91.54	67.9941	28.1347	8.582	2.19333	-1.3106
			91.64	67.8691	27.9922	8.5742	2.11912	-1.2793
			91.74	67.8477	27.9141	8.66213	2.08596	-1.23828
			91.84	67.8848	27.8789	8.64648	2.07812	-1.19336
			91.94	67.7402	27.8105	8.61719	2.11914	-1.21094
			92.04	67.6328	27.7441	8.64258	2.11523	-1.14844
			92.14	67.4434	27.6035	8.58399	1.99024	-1.23242
			92.24	67.2734	27.4941	8.58984	1.91015	-1.22656
			92.34	67.0215	27.416	8.59962	1.81446	-1.23633
			92.44	66.7734	27.3008	8.52929	1.75585	-1.30859
			92.54	66.5781	27.2031	8.47853	1.71095	-1.34372
			92.64	66.3946	27.0664	8.40627	1.66409	-1.43359
			92.74	66.2207	26.9726	8.37498	1.66599	-1.4082
			92.84	66.0625	26.9473	8.40823	1.68362	-1.375
			92.94	65.9375	26.8652	8.43357	1.73825	-1.31055
			93.04	65.7891	26.8028	8.44339	1.77346	-1.26557
			93.14	65.627	26.7461	8.46682	1.80276	-1.23633
			93.24	65.459	26.6582	8.44529	1.82419	-1.21289
			93.34	65.2969	26.5782	8.43558	1.84573	-1.16797
			93.44	65.1308	26.5117	8.41989	1.88669	-1.12695
			93.54	64.916	26.4063	8.36721	1.88479	-1.12495
			93.64	64.7149	26.2969	8.3594	1.90237	-1.13086
			93.74	64.5195	26.2168	8.35544	1.91013	-1.11914
			93.84	64.3262	26.1348	8.32229	1.91409	-1.11914
			93.94	64.1152	26.0644	8.30661	1.92966	-1.11328
			94.04	63.8731	25.9551	8.26175	1.91409	-1.12299
			94.14	63.6641	25.8496	8.23245	1.9219	-1.10352
			94.24	63.4199	25.7461	8.21286	1.91404	-1.0957
			94.34	63.1719	25.6641	8.18362	1.90432	-1.10742
			94.44	62.9511	25.5781	8.1699	1.91404	-1.11133
			94.54	62.7129	25.4707	8.15042	1.918	-1.0937
			94.64	62.4727	25.3828	8.12698	1.90237	-1.07422
			94.74	62.2148	25.2754	8.08396	1.87302	-1.06836
			94.84	61.9805	25.1621	8.05862	1.86721	-1.0625
			94.94	61.7207	25.0293	8.00779	1.85935	-1.04688
			95.04	61.4922	24.9375	7.98635	1.85354	-1.02925
			95.14	61.2539	24.8281	7.99026	1.84573	-0.990234
			95.24	61.0097	24.7265	7.96677	1.86912	-0.992188
			95.34	60.7442	24.6016	7.90237	1.84963	-1.00391
			95.44	60.4902	24.459	7.88279	1.85544	-0.982422
			95.54	60.2461	24.3125	7.86721	1.81838	-0.958937
			95.64	59.9864	24.2071	7.83401	1.80862	-0.960938
			95.74	59.748	24.1601	7.84177	1.82029	-0.953125
			95.84	59.5156	24.1035	7.8008	1.81448	-0.945313
			95.94	59.2539	23.9961	7.77146	1.80857	-0.929688
			96.04	58.9942	23.8848	7.72073	1.81057	-0.923784
			96.14	58.7364	23.7832	7.69534	1.77346	-0.955078
			96.24	58.5156	23.6894	7.66404	1.76756	-0.953125
			96.34	58.3047	23.5821	7.64065	1.74807	-0.929688
			96.44	58.0703	23.5058	7.60154	1.74412	-0.90625
			96.54	57.8086	23.4024	7.55276	1.75002	-0.906207
			96.64	57.5625	23.293	7.51369	1.75588	-0.927734
			96.74	57.3008	23.164	7.48045	1.73826	-0.919922
			96.84	57.0606	23.0352	7.44338	1.74416	-0.914063
			96.94	56.8047	22.9394	7.40818	1.72654	-0.921875
			97.04	56.5606	22.8301	7.37893	1.72658	-0.910116
			97.14	56.3125	22.75	7.3633	1.72268	-0.908203
			97.24	56.0722	22.6426	7.33396	1.75193	-0.880859
			97.34	55.8086	22.5274	7.25588	1.75002	-0.876953
			97.44	55.5351	22.416	7.20897	1.75779	-0.878906
			97.54	55.2832	22.3106	7.18166	1.74416	-0.896446
			97.64	55.0488	22.2129	7.12697	1.73635	-0.884766
			97.74	54.7988	22.1074	7.1035	1.7285	-0.859375
			97.84	54.5664	22.0137	7.0801	1.72658	-0.882813
			97.94	54.3203	21.9121	7.01561	1.70701	-0.878906
			98.04	54.0996	21.8184	6.98439	1.69533	-0.861293
			98.14	53.8574	21.7129	6.93947	1.70314	-0.861328
			98.24	53.6015	21.5879	6.89842	1.666	-0.873047
			98.34	53.3379	21.4785	6.85549	1.65627	-0.882813
			98.44	53.1015	21.3808	6.83983	1.62498	-0.882813
			98.54	52.8809	21.2891	6.80275	1.60548	-0.876922
			98.64	52.6328	21.1777	6.75392	1.58595	-0.886719
			98.74	52.3848	21.0703	6.71092	1.56639	-0.931641
			98.84	52.1582	20.959	6.65822	1.56642	-0.931641
			98.94	51.8965	20.8496	6.61327	1.5703	-0.927734
			99.04	51.666	20.7422	6.58595	1.57814	-0.910124
			99.14	51.4414	20.6465	6.54298	1.57814	-0.914063
			99.24	51.2187	20.5469	6.50975	1.55663	-0.917969
			99.34	50.9902	20.457	6.48439	1.56838	-0.892578
			99.44	50.7715	20.3691	6.46873	1.58592	-0.880859
			99.54	50.5235	20.2754	6.43556	1.60548	-0.861298
			99.64	50.2715	20.2012	6.4004	1.59376	-0.849609
			99.74	50.0215	20.1015	6.37889	1.57616	-0.849609
			99.84	49.8047	20.0117	6.37111	1.58205	-0.826172
			99.94	49.5957	19.9121	6.34569	1.56834	-0.820313
			100.04	49.377	19.836	6.31837	1.55665	-0.810518
			100.14	49.1328	19.7149	6.28517	1.55665	-0.810547
			100.24	48.875	19.5879	6.23241	1.52342	-0.824219
			100.34	48.6289	19.4922	6.18165	1.50392	-0.824219
			100.44	48.3848	19.4121	6.16014	1.49999	-0.832031
			100.54	48.1563	19.3008	6.10743	1.47853	-0.839821
			100.64	47.9258	19.1777	6.05665	1.42775	-0.871094
			100.74	47.7012	19.0566	6.03319	1.42186	-0.871094
			100.84	47.5078	18.9746	6.00978	1.41212	-0.847656
			100.94	47.2988	18.8769	5.96874	1.42186	-0.833984
			101.04	47.0801	18.7891	5.94728	1.41212	-0.832004
			101.14	46.8731	18.6992	5.93556	1.41017	-0.798828
			101.24	46.6543	18.6113	5.90038	1.40819	-0.808594
			101.34	46.4844	18.5567	5.88673	1.42579	-0.775391
			101.44	46.2715	18.4551	5.86327	1.41014	-0.792969
			101.54	46.0703	18.3652	5.80665	1.3965	-0.800755
			101.64	45.8535	18.2988	5.79103	1.40822	-0.8125
			101.74	45.6211	18.2168	5.76171	1.4121	-0.789063
			101.84	45.4063	18.1192	5.73439	1.41017	-0.783203
			101.94	45.1641	18.0273	5.70702	1.39647	-0.802734
			102.04	44.9277	17.9375	5.66798	1.38868	-0.810526
			102.14	44.6817	17.8281	5.62501	1.37696	-0.84375
			102.24	44.4512	17.7305	5.57616	1.33007	-0.876953
			102.34	44.2129	17.6172	5.52735	1.30275	-0.873047
			102.44	43.9902	17.5293	5.4746	1.2871	-0.888672
			102.54	43.7695	17.4531	5.42384	1.29298	-0.874978
			102.64	43.5371	17.3496	5.3965	1.26564	-0.880859
			102.74	43.3496	17.2793	5.38866	1.25585	-0.837891
			102.84	43.1738	17.1875	5.34767	1.26759	-0.84375
			102.94	42.9844	17.1094	5.30858	1.27147	-0.849609
			103.04	42.7715	17.0137	5.25196	1.25392	-0.851542
			103.14	42.582	16.9297	5.21876	1.23634	-0.867188
			103.24	42.3769	16.8496	5.18944	1.24804	-0.849609
			103.34	42.1777	16.7442	5.1504	1.24415	-0.841797
			103.44	41.9687	16.6699	5.11718	1.2246	-0.855469
			103.54	41.7461	16.5586	5.06642	1.19728	-0.900372
			103.64	41.5391	16.4746	5.03517	1.16603	-0.919922
			103.74	41.3672	16.4023	5.03124	1.16991	-0.919922
			103.84	41.1719	16.3027	4.97853	1.16212	-0.923828
			103.94	40.9473	16.2266	4.94726	1.14062	-0.945313
			104.04	40.7598	16.1465	4.93751	1.12501	-0.941386
			104.14	40.584	16.0684	4.88282	1.10353	-0.929688
			104.24	40.3926	15.9766	4.85546	1.10351	-0.931641
			104.34	40.2383	15.8945	4.82032	1.10157	-0.912109
			104.44	40.0586	15.8164	4.77538	1.09569	-0.923828
			104.54	39.8828	15.7344	4.74806	1.09962	-0.925759
			104.64	39.7285	15.6836	4.73634	1.12501	-0.908203
			104.74	39.5625	15.5879	4.70507	1.11327	-0.894531
			104.84	39.377	15.5274	4.70899	1.1172	-0.871094
			104.94	39.1758	15.4453	4.68163	1.10937	-0.878906
			105.04	39.0039	15.3672	4.64063	1.09181	-0.865217
			105.14	38.8145	15.2813	4.63087	1.08985	-0.882813
			105.24	38.6172	15.1816	4.57421	1.07616	-0.902344
			105.34	38.457	15.1211	4.60157	1.10938	-0.865234
			105.44	38.2734	15.0449	4.58007	1.08593	-0.863281
			105.54	38.0781	14.9414	4.54493	1.05274	-0.871073
			105.64	37.9316	14.8594	4.52345	1.06056	-0.837891
			105.74	37.7246	14.7793	4.49999	1.03905	-0.847656
			105.84	37.5762	14.7149	4.47071	1.04102	-0.837891
			105.94	37.4121	14.6445	4.4414	1.03905	-0.847656
			106.04	37.2539	14.5625	4.41212	1.01368	-0.845689
			106.14	37.0645	14.4863	4.35157	0.998055	-0.878906
			106.24	36.8867	14.4082	4.32616	0.962883	-0.884766
			106.34	36.7188	14.3418	4.30274	0.945321	-0.882813
			106.44	36.5625	14.2812	4.26952	0.929679	-0.871094
			106.54	36.4004	14.209	4.23634	0.943367	-0.894517
			106.64	36.207	14.1348	4.19337	0.929695	-0.919922
			106.74	36.0195	14.0527	4.16601	0.89257	-0.945313
			106.84	35.8516	13.9688	4.10743	0.886728	-0.939453
			106.94	35.6777	13.8965	4.10546	0.894522	-0.955078
			107.04	35.5098	13.8066	4.08399	0.873055	-0.964827
			107.14	35.3379	13.7363	4.06251	0.871102	-0.966797
			107.24	35.1797	13.6641	4.05859	0.871085	-0.943359
			107.34	35.0371	13.6055	4.04102	0.884774	-0.931641
			107.44	34.9004	13.5547	4.0078	0.896476	-0.923828
			107.54	34.7539	13.4766	4.00587	0.876961	-0.93553
			107.64	34.5977	13.418	3.97852	0.869149	-0.910156
			107.74	34.4375	13.3516	3.97265	0.851554	-0.910156
			107.84	34.2969	13.2715	3.93946	0.85743	-0.902344
			107.94	34.1484	13.2148	3.91015	0.832023	-0.90625
			108.04	33.9922	13.1406	3.86524	0.798837	-0.923811
			108.14	33.8652	13.1074	3.8418	0.82032	-0.916016
			108.24	33.7031	13.0449	3.82031	0.81054	-0.917969
			108.34	33.5449	12.9824	3.7754	0.785163	-0.927734
			108.44	33.3828	12.9141	3.74413	0.765618	-0.9375
			108.54	33.2324	12.8359	3.70508	0.757819	-0.935534
			108.64	33.0469	12.7578	3.66602	0.742195	-0.957031
			108.74	32.8867	12.6953	3.64257	0.728508	-0.978516
			108.84	32.752	12.6309	3.59376	0.72657	-0.980469
			108.94	32.6133	12.5879	3.5703	0.707024	-0.988281
			109.04	32.4688	12.5332	3.57423	0.738289	-0.988266
			109.14	32.3301	12.4785	3.53907	0.740242	-0.982422
			109.24	32.168	12.4141	3.51366	0.74218	-0.978516
			109.34	32.0391	12.3574	3.50001	0.728522	-0.962891
			109.44	31.8906	12.2793	3.46679	0.724603	-0.970703
			109.54	31.7754	12.2422	3.4668	0.736336	-0.966781
			109.64	31.6582	12.1777	3.4629	0.74415	-0.9375
			109.74	31.5527	12.1562	3.4746	0.748038	-0.900391
			109.84	31.3906	12.0898	3.43946	0.708991	-0.904297
			109.94	31.2168	12.0254	3.41406	0.703119	-0.916016
			110.04	31.0996	11.9941	3.40626	0.726569	-0.878892
			110.14	30.9629	11.9356	3.37501	0.718756	-0.861328
			110.24	30.8086	11.8652	3.35546	0.693354	-0.880859
			110.34	30.6797	11.8008	3.33594	0.687507	-0.900391
			110.44	30.5195	11.7324	3.33202	0.671868	-0.919922
			110.54	30.3828	11.6797	3.28711	0.662115	-0.93163
			110.64	30.2207	11.627	3.25977	0.636725	-0.939453
			110.74	30.0684	11.5644	3.24218	0.636712	-0.951172
			110.84	29.9434	11.4961	3.22462	0.648443	-0.958984
			110.94	29.8164	11.418	3.18945	0.636713	-0.982422
			111.04	29.6992	11.3613	3.17188	0.621096	-0.974605
			111.14	29.5254	11.2559	3.09766	0.566413	-1.02539
			111.24	29.4004	11.209	3.10546	0.554681	-1.0332
			111.34	29.2793	11.1563	3.07032	0.539069	-1.0293
			111.44	29.1582	11.1055	3.05273	0.527337	-1.01367
			111.54	29.0254	11.0488	3.00782	0.507819	-1.01952
			111.64	28.8906	11.002	2.9961	0.507818	-0.996094
			111.74	28.7578	10.957	2.96484	0.507807	-1.01367
			111.84	28.6172	10.8945	2.91407	0.490242	-1.04492
			111.94	28.5039	10.8672	2.90624	0.476555	-1.03906
			112.04	28.3965	10.8281	2.92579	0.488287	-1.01952
			112.14	28.252	10.7754	2.89845	0.474617	-1.02148
			112.24	28.1484	10.7363	2.89648	0.509758	-1.00977
			112.34	28.0156	10.7012	2.86915	0.519539	-0.998047
			112.44	27.9062	10.6484	2.87109	0.541008	-0.976563
			112.54	27.7891	10.6152	2.87305	0.554693	-0.955067
			112.64	27.6602	10.5469	2.82813	0.537116	-0.972656
			112.74	27.5605	10.4766	2.82617	0.541009	-0.980469
			112.84	27.459	10.4375	2.82618	0.562506	-0.953125
			112.94	27.3398	10.3789	2.81445	0.544916	-0.962891
			113.04	27.2109	10.3262	2.7754	0.537116	-0.962877
			113.14	27.1035	10.2871	2.74805	0.529302	-0.951172
			113.24	26.9766	10.2168	2.72265	0.531245	-0.962891
			113.34	26.8535	10.1582	2.70508	0.517583	-0.958984
			113.44	26.7383	10.0762	2.65429	0.49023	-0.986328
			113.54	26.6172	10.0215	2.61915	0.501958	-0.996085
			113.64	26.5156	9.96094	2.58204	0.468757	-1.02539
			113.74	26.4238	9.93749	2.57812	0.457025	-1.01172
			113.84	26.3164	9.91016	2.56251	0.445319	-1
			113.94	26.2129	9.8789	2.54101	0.443353	-0.992188
			114.04	26.0977	9.82032	2.51954	0.437507	-0.999987
			114.14	25.9844	9.78516	2.49219	0.449223	-1.00391
			114.24	25.8594	9.71875	2.44921	0.447262	-1.01953
			114.34	25.7656	9.70508	2.44337	0.443365	-0.992188
			114.44	25.6719	9.65429	2.42773	0.423822	-1
			114.54	25.5684	9.61524	2.44922	0.44727	-0.984365
			114.64	25.4473	9.56446	2.41602	0.423834	-1.00195
			114.74	25.3223	9.52538	2.39648	0.41601	-0.966797
			114.84	25.2148	9.47852	2.37696	0.423833	-0.953125
			114.94	25.0859	9.4414	2.35937	0.423823	-0.957031
			115.04	24.9453	9.36915	2.29493	0.404304	-0.978503
			115.14	24.8438	9.33985	2.29493	0.408207	-0.949219
			115.24	24.709	9.26757	2.26367	0.373043	-0.960938
			115.34	24.6172	9.25391	2.25586	0.369145	-0.923828
			115.44	24.4902	9.20898	2.2246	0.36523	-0.929688
			115.54	24.3906	9.16993	2.20118	0.369145	-0.916006
			115.64	24.2754	9.125	2.16797	0.347661	-0.921875
			115.74	24.1621	9.07031	2.14648	0.326167	-0.925781
			115.84	24.0606	9.01758	2.12696	0.337894	-0.919922
			115.94	23.9434	8.94336	2.11523	0.310543	-0.947266
			116.04	23.8242	8.86329	2.08399	0.289069	-0.972643
			116.14	23.7402	8.8379	2.09571	0.318364	-0.949219
			116.24	23.6309	8.79101	2.06835	0.306636	-0.96875
			116.34	23.5469	8.75391	2.07032	0.326178	-0.974609
			116.44	23.4434	8.71679	2.06445	0.326166	-0.980469
			116.54	23.3594	8.66211	2.05274	0.314457	-0.97265
			116.64	23.25	8.61329	2.02149	0.29102	-0.984375
			116.74	23.1602	8.55664	2.01171	0.29687	-0.998047
			116.84	23.0508	8.49805	1.98438	0.28516	-1.02344
			116.94	22.9473	8.44531	1.94531	0.24609	-1.05469
			117.04	22.8066	8.39844	1.90625	0.238286	-1.07421
			117.14	22.7051	8.36133	1.88282	0.22266	-1.07422
			117.24	22.5898	8.29296	1.8457	0.197262	-1.09961
			117.34	22.4863	8.24219	1.83399	0.173833	-1.0918
			117.44	22.3848	8.19531	1.81445	0.17773	-1.10352
			117.54	22.2695	8.12501	1.78712	0.134771	-1.16015
			117.64	22.1895	8.08985	1.77539	0.134769	-1.17188
			117.74	22.0781	8.04492	1.75586	0.107418	-1.19922
			117.84	21.9766	8.01758	1.74805	0.115238	-1.1875
			117.94	21.8633	7.9707	1.71093	0.0956993	-1.19336
			118.04	21.7871	7.94922	1.7168	0.126959	-1.1914
			118.14	21.7129	7.91602	1.69727	0.126958	-1.1875
			118.24	21.6348	7.87304	1.68164	0.123042	-1.1543
			118.34	21.5391	7.83594	1.66797	0.117192	-1.14844
			118.44	21.4531	7.78906	1.6289	0.10937	-1.16016
			118.54	21.377	7.78321	1.62305	0.0957079	-1.1289
			118.64	21.293	7.75	1.59766	0.0898476	-1.10938
			118.74	21.2168	7.69921	1.57421	0.0742149	-1.13281
			118.84	21.1348	7.66602	1.54688	0.0781298	-1.10547
			118.94	21.0586	7.63085	1.53515	0.058589	-1.12305
			119.04	20.9961	7.63672	1.55469	0.0957079	-1.07616
			119.14	20.9141	7.60157	1.56641	0.0918007	-1.04688
			119.24	20.8262	7.56445	1.54296	0.0742149	-1.06445
			119.34	20.7441	7.5293	1.51563	0.0781288	-1.07227
			119.44	20.6523	7.48632	1.5039	0.0664024	-1.08398
			119.54	20.5606	7.44727	1.50782	0.0585976	-1.09765
			119.64	20.4473	7.4043	1.47266	0.0546923	-1.11328
			119.74	20.3535	7.37695	1.46875	0.0468702	-1.10938
			119.84	20.2852	7.35743	1.47657	0.066411	-1.08203
			119.94	20.2109	7.32421	1.48242	0.0761671	-1.08398
			120.04	20.1152	7.29297	1.48242	0.0722685	-1.06445
			120.14	19.9981	7.23438	1.44336	0.0371122	-1.0918
			120.24	19.8769	7.18359	1.40429	0.00976	-1.13086
			120.34	19.7832	7.14063	1.38477	0.00391	-1.12695
			120.44	19.6953	7.12304	1.39648	-0.0156298	-1.13281
			120.54	19.6055	7.06446	1.375	-0.0351524	-1.13281
			120.64	19.4922	7.03321	1.35157	-0.0585909	-1.14453
			120.74	19.4082	6.97265	1.32617	-0.0839872	-1.16602
			120.84	19.3535	6.9336	1.31836	-0.0605431	-1.1582
			120.94	19.2578	6.88476	1.29687	-0.0937538	-1.16406
			121.04	19.168	6.81446	1.25391	-0.136716	-1.1914
			121.14	19.082	6.76758	1.22657	-0.152339	-1.19336
			121.24	19.0176	6.7246	1.23046	-0.128911	-1.19336
			121.34	18.9356	6.68946	1.2129	-0.134761	-1.18555
			121.44	18.8691	6.65625	1.19726	-0.123052	-1.19336
			121.54	18.8066	6.61329	1.18164	-0.126949	-1.19726
			121.64	18.7246	6.59571	1.16407	-0.124995	-1.19531
			121.74	18.6777	6.56054	1.17187	-0.10938	-1.20313
			121.84	18.5918	6.54297	1.15039	-0.0996075	-1.22656
			121.94	18.4922	6.48633	1.10547	-0.132814	-1.26367
			122.04	18.4082	6.45508	1.09376	-0.128901	-1.26757
			122.14	18.3496	6.45899	1.09375	-0.103512	-1.25977
			122.24	18.2793	6.41796	1.10156	-0.134769	-1.25195
			122.34	18.2012	6.38672	1.08399	-0.146481	-1.25195
			122.44	18.1367	6.33984	1.07617	-0.173832	-1.25195
			122.54	18.082	6.33008	1.04493	-0.17773	-1.23241
			122.64	18.002	6.31641	1.03711	-0.183589	-1.20898
			122.74	17.9531	6.28125	1.03711	-0.171879	-1.19727
			122.84	17.8887	6.26758	1.01563	-0.181637	-1.16797
			122.94	17.8066	6.20898	1.0039	-0.193363	-1.17188
			123.04	17.7285	6.17579	0.988285	-0.193356	-1.14843
			123.14	17.6582	6.14063	0.976566	-0.193356	-1.15234
			123.24	17.5723	6.11523	0.957027	-0.193363	-1.14063
			123.34	17.4883	6.09571	0.937502	-0.181639	-1.11719
			123.44	17.4023	6.04883	0.912107	-0.179689	-1.13867
			123.54	17.3223	6.01563	0.904303	-0.185541	-1.1328
			123.64	17.2481	6	0.916019	-0.166012	-1.12891
			123.74	17.1894	5.95117	0.884762	-0.162113	-1.11133
			123.84	17.1113	5.92188	0.865238	-0.173824	-1.11914
			123.94	17.0332	5.87695	0.857418	-0.173832	-1.14258
			124.04	16.9609	5.84571	0.837894	-0.158199	-1.14648
			124.14	16.8789	5.79883	0.830082	-0.140621	-1.14063
			124.24	16.8359	5.7832	0.822262	-0.148441	-1.13672
			124.34	16.752	5.73438	0.78516	-0.166012	-1.1582
			124.44	16.6953	5.69531	0.749996	-0.173832	-1.14063
			124.54	16.6426	5.6875	0.748051	-0.154293	-1.12109
			124.64	16.5781	5.63672	0.716801	-0.173824	-1.14063
			124.74	16.5117	5.60937	0.712887	-0.162113	-1.13672
			124.84	16.4258	5.57422	0.695316	-0.197262	-1.1543
			124.94	16.3418	5.53711	0.677731	-0.199223	-1.14844
			125.04	16.2637	5.50586	0.638676	-0.193356	-1.16015
			125.14	16.1797	5.47071	0.626957	-0.224606	-1.15234
			125.24	16.1289	5.45703	0.619137	-0.224613	-1.13672
			125.34	16.0625	5.42579	0.595707	-0.236324	-1.10938
			125.44	15.998	5.38671	0.580074	-0.232426	-1.10938
			125.54	15.9082	5.35938	0.574223	-0.255856	-1.12109
			125.64	15.8223	5.32813	0.558598	-0.259762	-1.125
			125.74	15.7441	5.28906	0.52734	-0.283207	-1.13086
			125.84	15.6992	5.27735	0.550783	-0.279295	-1.13086
			125.94	15.6211	5.21875	0.537107	-0.279299	-1.13867
			126.04	15.5391	5.16797	0.525394	-0.283199	-1.15038
			126.14	15.4766	5.15235	0.525394	-0.302731	-1.16211
			126.24	15.418	5.14648	0.509762	-0.302738	-1.1582
			126.34	15.3359	5.10743	0.50391	-0.322262	-1.17188
			126.44	15.2812	5.08789	0.507809	-0.341801	-1.19922
			126.54	15.2285	5.06836	0.525394	-0.341793	-1.21874
			126.64	15.1895	5.03321	0.505863	-0.349606	-1.23828
			126.74	15.123	5.00781	0.486324	-0.353519	-1.26172
			126.84	15.0781	4.97657	0.494144	-0.337887	-1.25
			126.94	15.0195	4.96484	0.486324	-0.332035	-1.25
			127.04	14.9609	4.95118	0.466801	-0.33984	-1.23827
			127.14	14.9277	4.9375	0.435551	-0.351559	-1.23438
			127.24	14.8613	4.8789	0.408199	-0.371098	-1.22852
			127.34	14.7871	4.84375	0.400394	-0.386715	-1.24023
			127.44	14.7519	4.82031	0.388668	-0.386723	-1.23828
			127.54	14.6895	4.79688	0.384769	-0.380856	-1.21874
			127.64	14.6504	4.78907	0.373051	-0.373043	-1.21094
			127.74	14.5762	4.76757	0.357418	-0.380863	-1.21484
			127.84	14.5313	4.74805	0.365238	-0.361324	-1.18945
			127.94	14.4805	4.72851	0.361324	-0.361332	-1.16992
			128.04	14.4102	4.69727	0.343754	-0.392574	-1.17773
			128.14	14.332	4.63087	0.310555	-0.419914	-1.19141
			128.24	14.2617	4.5957	0.324211	-0.423836	-1.18359
			128.34	14.2051	4.5957	0.316406	-0.412109	-1.19922
			128.44	14.1367	4.57617	0.285156	-0.435547	-1.20117
			128.54	14.0859	4.52149	0.281258	-0.42382	-1.20507
			128.64	14.0254	4.47657	0.283213	-0.423819	-1.22266
			128.74	13.9766	4.46874	0.285147	-0.404306	-1.20313
			128.84	13.9219	4.43555	0.277344	-0.400391	-1.21875
			128.94	13.8516	4.39844	0.265625	-0.400391	-1.24219
			129.04	13.7774	4.3672	0.253914	-0.412102	-1.24218
			129.14	13.7305	4.35157	0.265631	-0.412104	-1.24219
			129.24	13.6797	4.32226	0.253901	-0.423834	-1.24609
			129.34	13.6367	4.28516	0.265625	-0.423828	-1.23438
			129.44	13.5742	4.24219	0.269531	-0.404297	-1.25781
			129.54	13.5215	4.18946	0.255867	-0.42382	-1.27929
			129.64	13.4551	4.17774	0.244146	-0.41601	-1.25977
			129.74	13.4062	4.15429	0.246088	-0.433599	-1.27344
			129.84	13.3438	4.13086	0.230469	-0.425781	-1.28125
			129.94	13.2793	4.11719	0.216797	-0.431641	-1.26758
			130.04	13.2402	4.10938	0.216803	-0.419916	-1.25976
			130.14	13.1777	4.07813	0.205084	-0.431635	-1.25977
			130.24	13.1191	4.04687	0.205072	-0.443365	-1.25977
			130.34	13.0645	4.03906	0.177734	-0.451172	-1.25977
			130.44	13.0176	4.02539	0.175781	-0.445313	-1.25391
			130.54	12.9551	4.00587	0.160162	-0.453119	-1.26171
			130.64	12.8828	3.97461	0.134769	-0.472652	-1.26172
			130.74	12.8301	3.96679	0.126949	-0.484379	-1.26953
			130.84	12.7793	3.93945	0.115234	-0.484375	-1.27344
			130.94	12.7363	3.92578	0.0957031	-0.484375	-1.28516
			131.04	12.6895	3.89063	0.0957069	-0.484371	-1.2832
			131.14	12.6074	3.83399	0.0761795	-0.52343	-1.31055
			131.24	12.5684	3.82616	0.0839767	-0.523445	-1.30273
			131.34	12.5449	3.82227	0.0800781	-0.507813	-1.29883
			131.44	12.4844	3.80859	0.0507813	-0.513672	-1.30859
			131.54	12.4277	3.77735	0.0214882	-0.513668	-1.33203
			131.64	12.3691	3.7461	-0.0312462	-0.537106	-1.35156
			131.74	12.3184	3.71875	-0.0527382	-0.562504	-1.35938
			131.84	12.291	3.69922	-0.0839844	-0.582031	-1.37109
			131.94	12.2402	3.69922	-0.111328	-0.589844	-1.37109
			132.04	12.1875	3.68555	-0.128901	-0.564447	-1.37109
			132.14	12.1406	3.67774	-0.154291	-0.57226	-1.37891
			132.24	12.0781	3.6582	-0.142584	-0.572271	-1.37891
			132.34	12.0391	3.64648	-0.162109	-0.572266	-1.35938
			132.44	11.9961	3.62305	-0.166016	-0.568359	-1.35938
			132.54	11.9609	3.5879	-0.173822	-0.582026	-1.3496
			132.64	11.918	3.5879	-0.158197	-0.582026	-1.3457
			132.74	11.8672	3.57226	-0.175787	-0.578131	-1.33984
			132.84	11.7969	3.55469	-0.175781	-0.583984	-1.32227
			132.94	11.7461	3.54688	-0.175781	-0.587891	-1.30273
			133.04	11.7031	3.53126	-0.148432	-0.574213	-1.29101
			133.14	11.6426	3.52149	-0.150385	-0.570307	-1.28711
			133.24	11.5977	3.49609	-0.156256	-0.564459	-1.28516
			133.34	11.5625	3.49219	-0.160156	-0.556641	-1.28125
			133.44	11.5371	3.48633	-0.158203	-0.535156	-1.27344
			133.54	11.4902	3.47852	-0.142572	-0.542963	-1.26953
			133.64	11.4395	3.4668	-0.154293	-0.562496	-1.26563
			133.74	11.3887	3.41601	-0.162113	-0.574223	-1.29102
			133.84	11.3379	3.38867	-0.173828	-0.574219	-1.28711
			133.94	11.2988	3.36523	-0.193359	-0.582031	-1.29297
			134.04	11.2481	3.33985	-0.212883	-0.582024	-1.29882
			134.14	11.2402	3.34571	-0.201166	-0.582026	-1.31055
			134.24	11.1894	3.3164	-0.205084	-0.574224	-1.31055
			134.34	11.1387	3.27734	-0.205078	-0.574219	-1.32617
			134.44	11.0957	3.26563	-0.220703	-0.574219	-1.34375
			134.54	11.0176	3.23829	-0.253902	-0.593746	-1.35937
			134.64	10.9668	3.1836	-0.265619	-0.585932	-1.38281
			134.74	10.9062	3.16601	-0.275396	-0.595709	-1.38086
			134.84	10.8359	3.13086	-0.283203	-0.603516	-1.39258
			134.94	10.7891	3.10547	-0.283203	-0.603516	-1.38086
			135.04	10.7305	3.0586	-0.314445	-0.623039	-1.38866
			135.14	10.668	3.03907	-0.326168	-0.626949	-1.39648
			135.24	10.6094	3.00586	-0.345707	-0.623051	-1.41016
			135.34	10.5586	2.9668	-0.369141	-0.642578	-1.41016
			135.44	10.5078	2.94727	-0.382813	-0.654297	-1.41016
			135.54	10.4805	2.92383	-0.386713	-0.658197	-1.41406
			135.64	10.4492	2.90235	-0.388664	-0.667961	-1.43164
			135.74	10.4023	2.87695	-0.394539	-0.666023	-1.43359
			135.84	10.3691	2.8457	-0.40625	-0.677734	-1.42969
			135.94	10.3262	2.81641	-0.423828	-0.710938	-1.43359
			136.04	10.2949	2.80469	-0.435541	-0.716791	-1.42578
			136.14	10.2481	2.79297	-0.451166	-0.712885	-1.42578
			136.24	10.2168	2.77538	-0.462896	-0.724615	-1.41992
			136.34	10.1855	2.76367	-0.443359	-0.705078	-1.39844
			136.44	10.1582	2.73828	-0.443359	-0.712891	-1.41211
			136.54	10.1191	2.7461	-0.443354	-0.724604	-1.4121
			136.64	10.0762	2.73829	-0.455074	-0.712887	-1.41211
			136.74	10.0371	2.70703	-0.462894	-0.724613	-1.41992
			136.84	10.0195	2.71094	-0.451172	-0.710938	-1.41602
			136.94	9.99219	2.71094	-0.470703	-0.699219	-1.41406
			137.04	9.97071	2.70899	-0.464838	-0.681635	-1.38281
			137.14	9.90821	2.69727	-0.496086	-0.677727	-1.39258
			137.24	9.88085	2.69726	-0.492195	-0.66407	-1.36914
			137.34	9.83008	2.68945	-0.515625	-0.671875	-1.37305
			137.44	9.79883	2.68555	-0.527344	-0.683594	-1.37305
			137.54	9.74024	2.66602	-0.535152	-0.687496	-1.37304
			137.64	9.68946	2.62696	-0.554682	-0.712885	-1.38086
			137.74	9.6582	2.5957	-0.566412	-0.701178	-1.38086
			137.84	9.61914	2.55664	-0.585938	-0.707031	-1.39258
			137.94	9.56836	2.54492	-0.601563	-0.724609	-1.39258
			138.04	9.53711	2.53711	-0.607418	-0.724606	-1.39257
			138.14	9.48633	2.51758	-0.615229	-0.724604	-1.39258
			138.24	9.46679	2.49413	-0.61524	-0.736334	-1.38867
			138.34	9.45117	2.4668	-0.611328	-0.720703	-1.39063
			138.44	9.42969	2.45703	-0.605469	-0.710938	-1.38086
			138.54	9.38672	2.42969	-0.617182	-0.710932	-1.4082
			138.64	9.35547	2.41602	-0.628902	-0.712887	-1.39844
			138.74	9.29882	2.38476	-0.634769	-0.724613	-1.40234
			138.84	9.23633	2.37695	-0.634766	-0.728516	-1.40234
			138.94	9.20898	2.36523	-0.634766	-0.734375	-1.42188
			139.04	9.16602	2.35352	-0.626949	-0.726559	-1.41796
			139.14	9.12696	2.30664	-0.634762	-0.734371	-1.43164
			139.24	9.08789	2.28711	-0.646488	-0.75391	-1.45117
			139.34	9.07227	2.2793	-0.642578	-0.769531	-1.43945
			139.44	9.05859	2.28516	-0.636719	-0.748047	-1.42188
			139.54	9.02735	2.26172	-0.644526	-0.773432	-1.42578
			139.64	8.97266	2.23243	-0.648432	-0.785151	-1.43164
			139.74	8.93945	2.21679	-0.656256	-0.773443	-1.43164
			139.84	8.9082	2.2168	-0.669922	-0.773438	-1.41992
			139.94	8.87305	2.20508	-0.679688	-0.773438	-1.41211
			140.04	8.82813	2.18555	-0.693356	-0.773434	-1.42773
			140.14	8.77735	2.14258	-0.716793	-0.785152	-1.43359
			140.24	8.74218	2.13476	-0.736332	-0.804691	-1.4375
			140.34	8.70508	2.10742	-0.755859	-0.8125	-1.43945
			140.44	8.64063	2.07227	-0.787109	-0.839844	-1.44336
			140.54	8.60743	2.06055	-0.791012	-0.853512	-1.45117
			140.64	8.58399	2.03516	-0.80468	-0.86132	-1.4707
			140.74	8.57421	2.02734	-0.804695	-0.853523	-1.45508
			140.84	8.50977	2.00781	-0.824219	-0.861328	-1.46484
			140.94	8.49023	2.01172	-0.8125	-0.841797	-1.44727
			141.04	8.47071	1.98633	-0.824215	-0.841793	-1.4414
			141.14	8.42383	1.96289	-0.835934	-0.845699	-1.45313
			141.24	8.38281	1.93554	-0.855473	-0.853519	-1.46094
			141.34	8.35742	1.92383	-0.855469	-0.833984	-1.46484
			141.44	8.31055	1.9082	-0.871094	-0.830078	-1.46875
			141.54	8.26954	1.90625	-0.861324	-0.812496	-1.4707
			141.64	8.22266	1.89454	-0.867184	-0.835934	-1.47852
			141.74	8.16601	1.88671	-0.875004	-0.828129	-1.49219
			141.84	8.12305	1.85547	-0.871094	-0.841797	-1.49219
			141.94	8.10547	1.82422	-0.876953	-0.849609	-1.49219
			142.04	8.06641	1.79297	-0.888668	-0.847652	-1.49218
			142.14	8.02735	1.75586	-0.904293	-0.861324	-1.5
			142.24	7.98437	1.72461	-0.927738	-0.876957	-1.50391
			142.34	7.96875	1.7168	-0.916016	-0.861328	-1.5
			142.44	7.94141	1.69336	-0.916016	-0.853516	-1.50391
			142.54	7.93164	1.6836	-0.927731	-0.853512	-1.48828
			142.64	7.90235	1.66797	-0.947262	-0.873043	-1.50195
			142.74	7.85742	1.65234	-0.939457	-0.873051	-1.49023
			142.84	7.81836	1.63477	-0.947266	-0.884766	-1.49414
			142.94	7.7793	1.62695	-0.943359	-0.892578	-1.50195
			143.04	7.75586	1.61524	-0.955074	-0.884762	-1.51367
			143.14	7.71289	1.5918	-0.962889	-0.900389	-1.51758
			143.24	7.67187	1.5664	-0.974611	-0.945314	-1.53125
			143.34	7.65039	1.54688	-0.994141	-0.953125	-1.53125
			143.44	7.62305	1.53906	-0.990234	-0.949219	-1.51953
			143.54	7.57813	1.53711	-1.0039	-0.955074	-1.50976
			143.64	7.52735	1.51368	-1.01562	-0.966793	-1.51367
			143.74	7.47656	1.49414	-1.01954	-0.974613	-1.50977
			143.84	7.44531	1.45508	-1.04492	-0.974609	-1.52344
			143.94	7.4375	1.45508	-1.02539	-0.962891	-1.51172
			144.04	7.41016	1.43946	-1.04492	-0.962887	-1.51953
			144.14	7.3672	1.4043	-1.06445	-0.98632	-1.53516
			144.24	7.35546	1.38476	-1.04493	-0.974617	-1.52344
			144.34	7.30859	1.37695	-1.05273	-0.974609	-1.53125
			144.44	7.26172	1.35352	-1.07617	-0.986328	-1.53516
			144.54	7.22852	1.33789	-1.06445	-0.974606	-1.51953
			144.64	7.20899	1.32618	-1.0957	-0.990231	-1.52344
			144.74	7.16406	1.30664	-1.11524	-0.996098	-1.52344
			144.84	7.15039	1.27539	-1.11133	-1.00391	-1.54297
			144.94	7.11523	1.26367	-1.10547	-1.00781	-1.55469
			145.04	7.0918	1.25586	-1.08593	-0.976559	-1.53515
			145.14	7.05469	1.24805	-1.09375	-0.972652	-1.53125
			145.24	6.99023	1.2207	-1.11329	-0.992191	-1.54297
			145.34	6.94531	1.19531	-1.13672	-0.994141	-1.55469
			145.44	6.92969	1.17578	-1.14453	-0.990234	-1.55078
			145.54	6.90235	1.17969	-1.14062	-0.980463	-1.55468
			145.64	6.88477	1.17383	-1.13867	-0.990231	-1.55469
			145.74	6.83593	1.13281	-1.15235	-1.00782	-1.56445
			145.84	6.84375	1.13281	-1.13867	-1	-1.55664
			145.94	6.81055	1.12695	-1.13672	-0.994141	-1.53906
			146.04	6.79688	1.11133	-1.13671	-0.990231	-1.52929
			146.14	6.78516	1.09766	-1.14453	-0.99609	-1.53125
			146.24	6.75976	1.07812	-1.16407	-1.00391	-1.53125
			146.34	6.74805	1.07813	-1.15625	-0.996094	-1.53125
			146.44	6.74414	1.07813	-1.15234	-0.980469	-1.50781
			146.54	6.71485	1.07813	-1.15234	-0.992184	-1.51171
			146.64	6.67774	1.05079	-1.16406	-0.992184	-1.51172
			146.74	6.66211	1.04882	-1.1836	-0.994144	-1.51563
			146.84	6.61719	1.0293	-1.20313	-1.00195	-1.52148
			146.94	6.58008	1.03711	-1.20313	-1.01758	-1.50977
			147.04	6.55274	1.02149	-1.21093	-1.03124	-1.49804
			147.14	6.51954	1.00782	-1.21679	-1.0332	-1.5
			147.24	6.48828	1.01562	-1.22266	-1.01368	-1.49219
			147.34	6.46875	1.00781	-1.24219	-1.0332	-1.49219
			147.44	6.41406	0.984375	-1.24609	-1.04492	-1.50391
			147.54	6.38868	0.988285	-1.24218	-1.04101	-1.5
			147.64	6.36915	0.976568	-1.25781	-1.04492	-1.52344
			147.74	6.35351	0.960932	-1.27149	-1.04883	-1.52734
			147.84	6.30859	0.958984	-1.27344	-1.04297	-1.54102
			147.94	6.28906	0.916016	-1.28125	-1.0625	-1.55273
			148.04	6.26954	0.912113	-1.28515	-1.05859	-1.55273
			148.14	6.2461	0.898441	-1.28906	-1.05273	-1.56055
			148.24	6.20117	0.863277	-1.30274	-1.07227	-1.58008
			148.34	6.19727	0.865234	-1.30664	-1.06445	-1.57227
			148.44	6.18164	0.857422	-1.3125	-1.07227	-1.58008
			148.54	6.15039	0.837894	-1.32031	-1.07226	-1.56836
			148.64	6.11524	0.822269	-1.32421	-1.08007	-1.5918
			148.74	6.07812	0.80859	-1.33204	-1.08204	-1.60352
			148.84	6.05078	0.789063	-1.34375	-1.10547	-1.61719
			148.94	6.03906	0.785156	-1.34375	-1.08984	-1.60352
			149.04	6	0.765629	-1.34765	-1.08203	-1.59961
			149.14	5.97266	0.757816	-1.36132	-1.08203	-1.59961
			149.24	5.9375	0.734371	-1.36524	-1.09375	-1.61133
			149.34	5.89844	0.714844	-1.38477	-1.10547	-1.63477
			149.44	5.86328	0.695313	-1.38477	-1.08984	-1.63086
			149.54	5.84961	0.687504	-1.38867	-1.08007	-1.61914
			149.64	5.81446	0.683598	-1.38671	-1.08398	-1.61133
			149.74	5.76562	0.671871	-1.40235	-1.08789	-1.60742
			149.84	5.74023	0.638672	-1.41406	-1.10938	-1.60547
			149.94	5.70117	0.638672	-1.42578	-1.10742	-1.60352
			150.04	5.68751	0.63282	-1.43359	-1.11327	-1.59179
			150.14	5.69141	0.638678	-1.41406	-1.10156	-1.57227
			150.24	5.68749	0.626947	-1.41407	-1.08985	-1.56055
			150.34	5.66016	0.619141	-1.42188	-1.0918	-1.56055
			150.44	5.65234	0.611328	-1.42969	-1.0918	-1.56055
			150.54	5.64063	0.617191	-1.42968	-1.09179	-1.56054
			150.64	5.58985	0.585943	-1.44335	-1.11132	-1.56055
			150.74	5.58984	0.566401	-1.44337	-1.11133	-1.53711
			150.84	5.58203	0.558594	-1.45117	-1.11914	-1.53125
			150.94	5.5625	0.550781	-1.44336	-1.09375	-1.52344
			151.04	5.53711	0.544926	-1.45507	-1.10546	-1.53125
			151.14	5.49024	0.525396	-1.46679	-1.12499	-1.53516
			151.24	5.48828	0.525385	-1.45899	-1.11329	-1.51172
			151.34	5.44922	0.494141	-1.47266	-1.12891	-1.51563
			151.44	5.41797	0.494141	-1.46094	-1.11523	-1.50195
			151.54	5.41016	0.498051	-1.45507	-1.11523	-1.51367
			151.64	5.38477	0.492191	-1.45898	-1.11914	-1.51367
			151.74	5.34765	0.466793	-1.46875	-1.13282	-1.52734
			151.84	5.31641	0.466797	-1.45508	-1.13281	-1.50977
			151.94	5.27734	0.435547	-1.46289	-1.12109	-1.52148
			152.04	5.25391	0.423832	-1.47851	-1.14062	-1.53711
			152.14	5.2129	0.404303	-1.48437	-1.14257	-1.54688
			152.24	5.1914	0.392572	-1.48438	-1.12696	-1.53711
			152.34	5.17773	0.378906	-1.48438	-1.12891	-1.53906
			152.44	5.13867	0.376953	-1.49609	-1.13477	-1.55078
			152.54	5.13867	0.36133	-1.5	-1.12695	-1.55078
			152.64	5.09571	0.34766	-1.52539	-1.15625	-1.5625
			152.74	5.07226	0.347652	-1.52539	-1.14454	-1.55859
			152.84	5.07813	0.335938	-1.51758	-1.13281	-1.57227
			152.94	5.03516	0.316406	-1.5332	-1.13477	-1.58398
			153.04	5.02735	0.308598	-1.53125	-1.13867	-1.58398
			153.14	5.00977	0.296879	-1.5332	-1.14843	-1.58984
			153.24	4.97461	0.27734	-1.53711	-1.15039	-1.59375
			153.34	4.98828	0.285156	-1.52539	-1.13281	-1.58203
			153.44	4.96875	0.265625	-1.53711	-1.14453	-1.60547
			153.54	4.94141	0.257818	-1.54296	-1.14453	-1.61132
			153.64	4.92578	0.265627	-1.54297	-1.14062	-1.60742
			153.74	4.87695	0.246092	-1.56641	-1.1543	-1.61719
			153.84	4.86523	0.234375	-1.57813	-1.16602	-1.61523
			153.94	4.8125	0.197266	-1.59961	-1.17969	-1.62109
			154.04	4.79883	0.181644	-1.59375	-1.17187	-1.6289
			154.14	4.77539	0.167973	-1.60937	-1.1914	-1.64063
			154.24	4.75781	0.160152	-1.60743	-1.19141	-1.64453
			154.34	4.73242	0.136719	-1.625	-1.19141	-1.65039
			154.44	4.73047	0.128906	-1.62891	-1.19141	-1.65039
			154.54	4.69922	0.113285	-1.62304	-1.19531	-1.6582
			154.64	4.65625	0.107426	-1.63476	-1.20507	-1.6582
			154.74	4.61718	0.083981	-1.64649	-1.2168	-1.6543
			154.84	4.57031	0.064453	-1.66602	-1.23242	-1.66211
			154.94	4.55664	0.048828	-1.66211	-1.24414	-1.66992
			155.04	4.52539	0.042973	-1.65625	-1.25586	-1.67382
			155.14	4.50196	0.039064	-1.67969	-1.26758	-1.67383
			155.24	4.45703	0.025389	-1.69336	-1.27344	-1.70313
			155.34	4.44922	0.017578	-1.6875	-1.26563	-1.67969
			155.44	4.43164	0.013672	-1.69922	-1.25781	-1.68555
			155.54	4.39844		-1.70507	-1.26367	-1.6914
			155.64	4.37891		-1.70117	-1.25976	-1.67188
			155.74	4.35937	0.00781	-1.69532	-1.25782	-1.67188
			155.84	4.33984	0	-1.6875	-1.25977	-1.66797
			155.94	4.32617		-1.69531	-1.25391	-1.66602
			156.04	4.31836		-1.6914	-1.2539	-1.67187
			156.14	4.29493	-0.01367	-1.71093	-1.25	-1.67188
			156.24	4.26953	-0.02539	-1.71289	-1.25586	-1.67188
			156.34	4.26953	-0.01367	-1.71289	-1.24805	-1.67969
			156.44	4.24609	-0.02539	-1.7207	-1.24609	-1.66797
			156.54	4.21485	-0.04101	-1.73828	-1.24609	-1.6621
			156.64	4.19336	-0.0332	-1.74414	-1.25195	-1.66016
			156.74	4.17187	-0.04102	-1.73633	-1.25977	-1.65625
			156.84	4.16016	-0.05273	-1.74219	-1.25391	-1.6582
			156.94	4.15234	-0.04883	-1.73047	-1.23438	-1.64258
			157.04	4.13086	-0.04296	-1.73242	-1.23046	-1.63867
			157.14	4.11133	-0.05468	-1.73632	-1.23046	-1.64258
			157.24	4.09765	-0.0625	-1.75586	-1.21289	-1.64258
			157.34	4.08203	-0.05859	-1.75195	-1.21289	-1.63867
			157.44	4.07813	-0.04492	-1.74805	-1.19336	-1.63086
			157.54	4.07032	-0.04101	-1.74218	-1.19336	-1.62695
			157.64	4.0625	-0.04492	-1.74609	-1.20507	-1.61328
			157.74	4.0332	-0.05274	-1.7461	-1.20508	-1.60547
			157.84	4	-0.06445	-1.77539	-1.22461	-1.62305
			157.94	3.98828	-0.06055	-1.77539	-1.2168	-1.61133
			158.04	3.98438	-0.0625	-1.77148	-1.20898	-1.60742
			158.14	3.9668	-0.0625	-1.77343	-1.20117	-1.60156
			158.24	3.93359	-0.07422	-1.78516	-1.22071	-1.60938
			158.34	3.93555	-0.07813	-1.77344	-1.21289	-1.59375
			158.44	3.89844	-0.08398	-1.77344	-1.21289	-1.59961
			158.54	3.88672	-0.09179	-1.78125	-1.22461	-1.60351
			158.64	3.87891	-0.08398	-1.76367	-1.20898	-1.59961
			158.74	3.87109	-0.09571	-1.76758	-1.21485	-1.59961
			158.84	3.85547	-0.09766	-1.78125	-1.22461	-1.60352
			158.94	3.82813	-0.10352	-1.77344	-1.2207	-1.61133
			159.04	3.8086	-0.10351	-1.77343	-1.20898	-1.59961
			159.14	3.78907	-0.12695	-1.77343	-1.20703	-1.59375
			159.24	3.78711	-0.13477	-1.76368	-1.20704	-1.59375
			159.34	3.75977	-0.1543	-1.7793	-1.22656	-1.60938
			159.44	3.76172	-0.14258	-1.75781	-1.22266	-1.61133
			159.54	3.74805	-0.16992	-1.77539	-1.23046	-1.60742
			159.64	3.7168	-0.18359	-1.7832	-1.23242	-1.61133
			159.74	3.70898	-0.19532	-1.78711	-1.23243	-1.60352
			159.84	3.69727	-0.19531	-1.78711	-1.22656	-1.60742
			159.94	3.66211	-0.21484	-1.79883	-1.25	-1.61719
			160.04	3.61719	-0.22656	-1.8164	-1.26757	-1.63476
			160.14	3.60157	-0.24218	-1.82031	-1.25976	-1.62695
			160.24	3.58789	-0.24414	-1.81446	-1.25391	-1.62891
			160.34	3.56055	-0.24023	-1.81445	-1.26563	-1.63672
			160.44	3.56055	-0.23438	-1.81836	-1.25	-1.63867
			160.54	3.52539	-0.24609	-1.82812	-1.24609	-1.64648
			160.64	3.5	-0.2539	-1.83007	-1.25195	-1.65234
			160.74	3.48437	-0.26172	-1.83204	-1.25196	-1.66016
			160.84	3.4668	-0.27344	-1.84766	-1.25977	-1.66016
			160.94	3.45898	-0.27344	-1.83594	-1.25391	-1.65039
			161.04	3.43164	-0.28515	-1.85156	-1.27343	-1.65039
			161.14	3.41797	-0.28125	-1.85351	-1.26953	-1.64648
			161.24	3.39062	-0.29297	-1.85743	-1.2793	-1.63672
			161.34	3.36914	-0.32031	-1.87305	-1.28125	-1.65039
			161.44	3.35742	-0.34375	-1.87305	-1.28125	-1.64258
			161.54	3.35352	-0.33984	-1.875	-1.2832	-1.64257
			161.64	3.34766	-0.36523	-1.88672	-1.29492	-1.64258
			161.74	3.31836	-0.40235	-1.90039	-1.29688	-1.66016
			161.84	3.29492	-0.42188	-1.9043	-1.29102	-1.66016
			161.94	3.27148	-0.42383	-1.9043	-1.27344	-1.65039
			162.04	3.26563	-0.44726	-1.9121	-1.27734	-1.65038
			162.14	3.25977	-0.46094	-1.90429	-1.26758	-1.64258
			162.24	3.22461	-0.47852	-1.91602	-1.28906	-1.6543
			162.34	3.19922	-0.50391	-1.94531	-1.29492	-1.67188
			162.44	3.17969	-0.51953	-1.94141	-1.29102	-1.65234
			162.54	3.1836	-0.50195	-1.91015	-1.26171	-1.6289
			162.64	3.17383	-0.51367	-1.9082	-1.26562	-1.63672
			162.74	3.1582	-0.53516	-1.91602	-1.27539	-1.62891
			162.84	3.14648	-0.53516	-1.92383	-1.27539	-1.62109
			162.94	3.11914	-0.55078	-1.93164	-1.2832	-1.63281
			163.04	3.1211	-0.54883	-1.91797	-1.27148	-1.625
			163.14	3.08399	-0.55468	-1.93164	-1.29687	-1.63867
			163.24	3.05664	-0.54297	-1.92579	-1.28516	-1.62109
			163.34	3.03711	-0.55078	-1.93359	-1.30078	-1.63281
			163.44	3.02539	-0.55664	-1.93555	-1.30469	-1.64063
			163.54	3.01367	-0.56055	-1.93945	-1.29687	-1.64453
			163.64	2.97657	-0.58593	-1.9414	-1.31445	-1.64648
			163.74	2.96875	-0.57032	-1.93555	-1.29883	-1.64063
			163.84	2.96094	-0.57422	-1.93555	-1.28516	-1.64453
[truncated: 1,391 more rows]

## Sheet: Figure6J
					Figure6J
						0μmol	10μmol	50μmol	100μmol	200μmol
					biological replicate 1	8.058	7.601	7.403	6.08	4.495
					biological replicate 2	8.718	6.006	8.113	6.918	4.836
					biological replicate 3	7.048	7.505	8.597	6.257	3.98
					biological replicate 4	7.006	7.557	7.956	6.709	3.841
					biological replicate 5		7.507	7.664	5.62	4.464
