# Supplementary material for: Sphingosine-1-Phosphate-derived 2-Hexadecenal is a central mediator of ocular neovascularization by inhibiting Sphingosine-1-Phosphate receptor 5
Source: Nat Commun. 2026 Apr 14;17:3488. doi: 10.1038/s41467-026-71792-3 (PMC13079744; doi:10.1038/s41467-026-71792-3)
Supplement: Supplementary file 4 — Source Data [file 41467_2026_71792_MOESM4_ESM.zip › source data/Supplementary figure1.xlsx]

## Sheet: Sup. F1B
	Sup. F1B
		aldh3b1+/+	aldh3b1-/-
	biological replicate 1	5	1
	biological replicate 2	0	5
	biological replicate 3	1	2
	biological replicate 4	4	3
	biological replicate 5	4	1
	biological replicate 6	1	2
	biological replicate 7	2	1
	biological replicate 8	1	0
	biological replicate 9	1	0
	biological replicate 10	0	1
	biological replicate 11	0	1
	biological replicate 12	1	1
	biological replicate 13	2	2
	biological replicate 14	0	0
	biological replicate 15	1	0
	biological replicate 16	0
	biological replicate 17	1

## Sheet: Sup. F1C
		Sup. F1C
				aldh3b1+/+	aldh3b1-/-
			biological replicate 1	6	4
			biological replicate 2	1	2
			biological replicate 3	2	4
			biological replicate 4	4	4
			biological replicate 5	3	3
			biological replicate 6	2	1
			biological replicate 7	2	2
			biological replicate 8	2	1
			biological replicate 9	2	2
			biological replicate 10	1	3
			biological replicate 11	2	1
			biological replicate 12	3	2
			biological replicate 13	4	1
			biological replicate 14	1	6
			biological replicate 15	1	1
			biological replicate 16	0
			biological replicate 17	2

## Sheet: Sup. F1D
		Sup. F1D
				aldh3b1+/+	aldh3b1-/-
			biological replicate 1	0.384463	0.526623
			biological replicate 2	0.654237	0.632461
			biological replicate 3	0.445623	0.487233
			biological replicate 4	0.515407	0.666509
			biological replicate 5	0.289455	0.939776
			biological replicate 6	1.0208	0.546245
			biological replicate 7	0.585741	1.0969
			biological replicate 8	0.888982	1.43887
			biological replicate 9	0.579105	0.873983
			biological replicate 10	0.56424	0.939006

## Sheet: Sup. F1E
		Sup. F1E
					aldh3b1+/+							aldh3b1-/-
				fasting	22	25	21	28	43	38	30	26	29	31	25	29	32	41
				postprandial	36	53	30	38				33	41	36	51	42

## Sheet: Sup. F1F
		Sup. F1F
					aldh3b1+/+						aldh3b1-/-
				ins	1	2.14837	0.682118	2.35023	0.784934		2.03884	1.46706	1.42785	3.01969	0.589416	0.45658
				insra	1	0.67315	0.5637	0.586011	0.484309		0.918276	0.624165	0.509093	0.597496	0.592136	0.686818
				insrb	1	0.635075	0.576343	0.682547	0.49141		0.894405	0.610897	0.456916	0.569592	0.542991	0.655197
				pdx1	1	1.53368	0.604997	0.785128	1.11497		2.46229	1.49174	0.98214	1.41912	0.592546	1.03742

## Sheet: Sup. F1G
		Sup. F1G
					aldh3b1+/+						aldh3b1-/-
				glut1a	1	1.78173	1.35453	1.52353	0.895731		1.05494	1.4406	1.27635	1.18171	2.00721	1.44827
				glut2	1	1.90812	0.604389	2.06785	1.20286		2.23621	2.77487	2.1363	3.63099	1.0117	1.35761
				glut3	1	0.843758	0.512022	0.938848	0.375546		0.887701	0.588541	0.523537	0.621079	0.844232	0.857545

## Sheet: Sup. F1H
		Sup. F1H
					aldh3b1+/+						aldh3b1-/-
				g6pc1a.1	1	1.31833	0.341067	2.0752	1.42641		1.43105	0.889397	1.27118	1.55544	0.422642	1.05004
				pck1	1	1.03455	0.550189	1.53794	0.799406		1.37268	1.37554	1.36415	1.15589	0.358737	0.6593

## Sheet: Sup. F1I
		Sup. F1I
					aldh3b1+/+						aldh3b1-/-
				hk1	1	1.12506	0.720964	1.00069	0.628507		1.37936	1.10114	0.695441	0.831046	1.0519	1.10038
				hk2	1	1.57229	1.1323	1.17801	0.662713		0.827744	1.0106	1.08765	0.921428	1.36972	1.24617
				pfk1a	1	0.888569	0.721636	0.876305	0.462773		1.34176	0.81719	0.671889	0.827227	0.70482	0.977429
				pklr	1	1.36903	1.03203	1.5487	0.732873		0.813895	1.19226	0.824118	1.28752	0.881232	1.49838
