# Supplementary material for: Sphingosine-1-Phosphate-derived 2-Hexadecenal is a central mediator of ocular neovascularization by inhibiting Sphingosine-1-Phosphate receptor 5
Source: Nat Commun. 2026 Apr 14;17:3488. doi: 10.1038/s41467-026-71792-3 (PMC13079744; doi:10.1038/s41467-026-71792-3)
Supplement: Supplementary file 4 — Source Data [file 41467_2026_71792_MOESM4_ESM.zip › source data/Supplementary figure3.xlsx]

## Sheet: Sup. F3A
			Sup. F3A
	aldh3b1+/+						aldh3b1-/-						dmso						2-HD
tfr1a	1	0.361	0.316	0.569	0.734	0.44	0.256	0.248	0.192	0.27	0.264	0.515	1.226	0.377	0.839	0.339	0.202	0.689	0.718	0.308	0.369	0.792	0.276	0.35
ncoa4	1	0.617	0.504	0.631	0.989	0.521	0.503	0.493	0.37	0.691	0.533	0.555	0.76	0.445	0.699	0.507	0.424	0.849	0.635	0.305	0.578	0.513	0.185	0.322
acsl4	1	0.771	0.516	0.512	0.934	0.725	0.296	0.214	0.27	0.337	0.461	0.603	0.955	0.452	0.753	0.489	0.179	0.294	0.686	0.319	1.09	0.54	0.249	0.487
lpcat3	1	0.746	0.509	0.744	1.032	0.603	0.206	0.258	0.227	0.229	0.2	0.386	0.71	0.508	0.779	0.436	0.402	0.535	0.602	0.326	0.474	0.474	0.159	0.229
gpx4b	1	0.753	0.625	0.808	1.095	0.565	0.468	0.627	0.626	0.795	0.615	0.668	0.976	0.606	0.99	0.558	0.359	1.016	0.678	0.497	0.827	0.606	0.269	0.39
nrf2a	1	0.755	0.544	1.019	1.007	0.57	0.376	0.383	0.352	0.344	0.378	0.61	2.58	0.669	0.971	0.649	0.464	0.667	0.615	0.341	0.704	0.552	0.249	0.335
nrf2b	1	1.394	0.932	1.079	1.119	1.033	0.624	0.983	0.997	1.053	0.797	1.248	1.159	1.139	1.044	0.787	0.944	1.5	0.779	1.007	0.396	1.669	0.183	0.327
gch1	1	0.888	0.633	0.709	1.125	0.578	0.664	0.808	0.623	0.708	0.709	0.755	1.031	0.737	0.985	0.505	0.453	0.682	1.084	0.576	0.987	1.105	0.249	0.296

## Sheet: Sup. F3B
		Sup. F3B
				aldh3b1+/+						aldh3b1-/-
			tfr1a	1	0.466	0.708	1.048	1.609	0.713	0.718	0.364	0.632	0.721	0.153	0.635
			tfr1b	1	1.1	0.575	0.625	1.864	0.714	0.489	0.525	0.963	0.514	0.238	1.069
			ncoa4	1	1.027	0.575	0.756	1.531	1.059	0.531	0.873	0.916	0.816	0.204	1.031
			lpcat3	1	1.053	0.67	0.763	1.794	0.812	0.484	0.674	0.809	0.693	0.227	1.304
			gpx4a	1	1.339	0.66	1.564	1.333	1.401	0.893	1.696	1.315	1.122	0.565	2.03
			nrf2b	1	3.969	0.269	0.439	0.455	0.376	0.855	1.49	2.016	2.2	0.406	2.618
			gch1	1	0.944	0.482	0.707	1.199	0.809	0.491	0.731	0.849	0.763	0.168	0.916

## Sheet: Sup. F3C
		Sup. F3C
				DMSO	iFSP1(1μM)	iFSP1(5μM)	iFSP1(10μM)	iFSP1(20μM)
		biological replicate1	2	1	1	1	1
		biological replicate2	2				1
		biological replicate3	2
		biological replicate4	2
		biological replicate5	2
		biological replicate6	2
		biological replicate7	2
		biological replicate8	2
		biological replicate9	2
		biological replicate10	2
		biological replicate11	2
		biological replicate12	2
		biological replicate13	2
		biological replicate14	2
		biological replicate15	2
		biological replicate16	3	1		1
		biological replicate17	4
		biological replicate18	4
		biological replicate19	4
		biological replicate20	4
		biological replicate21	4
		biological replicate22	4
		biological replicate23	4
		biological replicate24	4
		biological replicate25	4
		biological replicate26	4
		biological replicate27	4
		biological replicate28	4
		biological replicate29	4
		biological replicate30	4
		biological replicate31	5	0	0	0	0	0
		biological replicate32	5	0	0	0	0	0
		biological replicate33	5	0	0	0	0	0
		biological replicate34	5	0	0	0	0	0
		biological replicate35	5	0	0	0	0	0
		biological replicate36	5	0	0	0	0	0
		biological replicate37	5	0	0	0	0	0
		biological replicate38	5	0	0	0	0	0
		biological replicate39	5	0	0	0	0	0
		biological replicate40	5	0	0	0	0	0
		biological replicate41	5	0	0	0	0	0
		biological replicate42	5	0	0	0	0	0
		biological replicate43	5	0	0	0	0	0
		biological replicate44	5	0	0	0	0	0
		biological replicate45	5	0	0	0	0	0
		biological replicate46	5	0	0	0	0	0
		biological replicate47	5	0	0	0	0	0
		biological replicate48	5	0	0	0	0	0
		biological replicate49	5	0	0	0	0	0
		biological replicate50	5	0	0	0	0	0
		biological replicate51	5	0	0	0	0	0
		biological replicate52	5	0	0	0	0	0
		biological replicate53	5	0	0	0	0	0
		biological replicate54	5	0	0	0	0	0
		biological replicate55	5	0	0	0	0	0
		biological replicate56	5	0	0	0	0	0
		biological replicate57	5	0	0	0	0	0
		biological replicate58	5	0	0	0	0	0
		biological replicate59	5		0			0
		biological replicate60	5					0

## Sheet: Sup. F3D
		Sup. F3D
					DMSO			iFSP1(1μM)			iFSP1(5μM)			iFSP1(10μM)			iFSP1(20μM)
				2dpf	0	0	0	0	0	0	0	0	0	0	0	0	0	0	0
				3dpf	0	0	0	0	0	0	0	0	0	0	0	0	0	0	0
				4dpf	0	0	0	0	0	0	0	0	0	0	0	0	0	0	0
				5dpf	0	0	0	0	0	0	0	0	0	0	0	0	0	0	0

## Sheet: Sup. F3E
		Sup. F3E
					DMSO			iFSP1(1μM)			iFSP1(5μM)			iFSP1(10μM)			iFSP1(20μM)
				2dpf	0	0	0	0	0	0	0	0	0	0	0	0	0	0	0
				3dpf	0	0	0	0	0	0	0	0	0	0	0	0	0	0	0
				4dpf	0	0	0	0	0	0	0	0	0	0	0	0	0	0	0
				5dpf	0	0	0	0	0	0	0	0	0	0	0	0	0	0	0

## Sheet: Sup. F3F
		Sup. F3F
				DMSO	iFSP1(5μM)
			biological replicate1	1.1179	0.55612
			biological replicate2	1.08233	0.307755
			biological replicate3	0.799764	0.44125
