# Supplementary material for: Sphingosine-1-Phosphate-derived 2-Hexadecenal is a central mediator of ocular neovascularization by inhibiting Sphingosine-1-Phosphate receptor 5
Source: Nat Commun. 2026 Apr 14;17:3488. doi: 10.1038/s41467-026-71792-3 (PMC13079744; doi:10.1038/s41467-026-71792-3)
Supplement: Supplementary file 4 — Source Data [file 41467_2026_71792_MOESM4_ESM.zip › source data/Supplementary figure4.xlsx]

## Sheet: Sup. F4A
	Sup. F4A
			2-HD						dmso						aldh3b1-/-						aldh3b1+/+
		s1pr5b	0.782	0.377	0.415	0.407	0.349	0.52	0.966	0.577	0.756	0.544	0.431	0.844	0.204	0.354	0.23	0.27	0.178	0.206	1	0.314	0.465	0.693	1.1	0.577
		s1pr5a	0.702	0.461	0.451	0.259	0.417	0.432	0.953	0.713	0.767	0.651	0.524	0.791	0.188	0.388	0.261	0.327	0.322	0.268	1	0.804	0.666	0.892	0.914	0.691
		s1pr4	0.915	0.616	0.767	0.425	0.561	0.656	0.839	0.72	0.72	0.613	0.798	1.465	0.952	0.802	1.051	0.995	1.063	0.803	1	0.713	0.642	0.942	1.001	0.657
		s1pr3b	0.836	0.513	0.662	0.284	0.36	0.471	1.042	0.696	0.927	0.6	0.607	0.796	0.618	0.472	0.45	0.582	0.662	0.799	1	0.686	0.692	0.743	0.864	0.579
		s1pr3a	0.826	0.539	0.686	0.294	0.321	0.412	0.999	0.635	0.791	0.601	0.541	0.879	0.771	0.599	0.618	0.808	0.976	1.17	1	0.875	0.78	0.953	1.18	0.725
		s1pr2	0.775	0.496	0.556	0.296	0.409	0.443	1.037	0.704	0.892	0.639	0.669	0.887	0.393	0.633	0.331	0.389	0.445	0.44	1	0.838	0.596	0.897	1.004	0.68
		s1pr1	0.707	0.565	0.831	0.332	0.404	0.509	1.004	0.742	0.884	0.57	0.672	0.996	1.151	0.901	1.119	1.067	1.88	2.229	1	0.82	0.977	1.194	1.205	0.969

## Sheet: Sup. F4B
	Sup. F4B
			aldh3b1-/-						aldh3b1+/+
		s1pr5b	0.108	0.312	0.415	0.2	0.307	0.395	1	0.204	0.992	1.138	1.489	0.67
		s1pr5a	0.162	0.238	0.15	0.189	0.154	0.302	1	0.693	0.47	0.635	1.859	0.312
		s1pr4	0.692	0.942	1.097	0.87	0.186	1.395	1	2.704	0.524	0.752	1.072	0.906
		s1pr3b	0.288	0.445	0.274	0.314	0.229	1.251	1	0.843	0.328	0.396	1.078	0.295
		s1pr3a	0.229	0.931	0.195	0.206	0.171	1.543	1	0.506	0.203	0.303	1.022	0.241
		s1pr2	0.357	0.426	0.513	0.445	0.234	0.848	1	0.609	0.477	0.49	1.48	0.479
		s1pr1	0.467	0.563	0.674	0.569	0.201	1.018	1	1.054	0.498	0.623	1.434	0.686

## Sheet: Sup. F4C
	Sup. F4C
				Con-MO	S1PR5a-MO1	S1PR5a-MO2	S1PR5b-MO
		biological replicate1	2	1	1
		biological replicate2	2
		biological replicate3	2
		biological replicate4	2
		biological replicate5	2
		biological replicate6	2
		biological replicate7	2
		biological replicate8	2
		biological replicate9	2
		biological replicate10	2
		biological replicate11	2
		biological replicate12	2
		biological replicate13	2
		biological replicate14	2
		biological replicate15	2
		biological replicate16	3
		biological replicate17	4
		biological replicate18	4
		biological replicate19	4
		biological replicate20	4
		biological replicate21	4
		biological replicate22	4
		biological replicate23	4
		biological replicate24	4
		biological replicate25	4
		biological replicate26	4
		biological replicate27	4
		biological replicate28	4
		biological replicate29	4
		biological replicate30	4
		biological replicate31	5	0	0	0	0
		biological replicate32	5	0	0	0	0
		biological replicate33	5	0	0	0	0
		biological replicate34	5	0	0	0	0
		biological replicate35	5	0	0	0	0
		biological replicate36	5	0	0	0	0
		biological replicate37	5	0	0	0	0
		biological replicate38	5	0	0	0	0
		biological replicate39	5	0	0	0	0
		biological replicate40	5	0	0	0	0
		biological replicate41	5	0	0	0	0
		biological replicate42	5	0	0	0	0
		biological replicate43	5	0	0	0	0
		biological replicate44	5	0	0	0	0
		biological replicate45	5	0	0	0	0
		biological replicate46	5	0	0	0	0
		biological replicate47	5	0	0	0	0
		biological replicate48	5	0	0	0	0
		biological replicate49	5	0	0	0	0
		biological replicate50	5	0	0	0	0
		biological replicate51	5	0	0	0	0
		biological replicate52	5	0	0	0	0
		biological replicate53	5	0	0	0	0
		biological replicate54	5	0	0	0	0
		biological replicate55	5	0	0	0	0
		biological replicate56	5	0	0	0	0
		biological replicate57	5	0	0	0	0
		biological replicate58	5	0	0	0	0
		biological replicate59	5	0	0	0	0
		biological replicate60	5			0	0

## Sheet: Sup. F4D
	Sup. F4D
			Con-MO			S1PR5a-MO1			S1PR5a-MO2			S1PR5b-MO
		2dpf	0	0	0	0	0	0	0	0	0	0	0	0
		3dpf	0	0	0	0	0	0	0	0	0	0	0	0
		4dpf	0	0	0	0	0	0	0	0	0	0	0	0
		5dpf	0	0	0	0	0	0	0	0	0	0	0	0

## Sheet: Sup. F4E
	Sup. F4E
				Con-MO			S1PR5a-MO1			S1PR5a-MO2			S1PR5b-MO
			2dpf	0	0	0	0	0	0	0	0	0	0	0	0
			3dpf	0	0	0	0	0	0	0	0	0	0	0	0
			4dpf	0	0	1	2	0	0	0	0	0	0	0	0
			5dpf	0	0	0	0	0	0	1	0	0	1	0	0

## Sheet: Sup. F4F
	Sup. F4F
				2-HD	A-971(2μM)	A-971(4μM)	A-971(6μM)	A-971(8μM)	A-971(10μM)
		biological replicate1	2	1
		biological replicate2	2
		biological replicate3	2
		biological replicate4	2
		biological replicate5	2
		biological replicate6	2
		biological replicate7	2
		biological replicate8	2
		biological replicate9	2
		biological replicate10	2
		biological replicate11	2
		biological replicate12	2
		biological replicate13	2
		biological replicate14	2
		biological replicate15	2
		biological replicate16	3
		biological replicate17	4						1
		biological replicate18	4						1
		biological replicate19	4						1
		biological replicate20	4						1
		biological replicate21	4						1
		biological replicate22	4						1
		biological replicate23	4						1
		biological replicate24	4						1
		biological replicate25	4						1
		biological replicate26	4						1
		biological replicate27	4
		biological replicate28	4
		biological replicate29	4
		biological replicate30	4
		biological replicate31	5	0	0	0	0	0	0
		biological replicate32	5	0	0	0	0	0	0
		biological replicate33	5	0	0	0	0	0	0
		biological replicate34	5	0	0	0	0	0	0
		biological replicate35	5	0	0	0	0	0	0
		biological replicate36	5	0	0	0	0	0	0
		biological replicate37	5	0	0	0	0	0	0
		biological replicate38	5	0	0	0	0	0	0
		biological replicate39	5	0	0	0	0	0	0
		biological replicate40	5	0	0	0	0	0	0
		biological replicate41	5	0	0	0	0	0	0
		biological replicate42	5	0	0	0	0	0	0
		biological replicate43	5	0	0	0	0	0	0
		biological replicate44	5	0	0	0	0	0	0
		biological replicate45	5	0	0	0	0	0	0
		biological replicate46	5	0	0	0	0	0	0
		biological replicate47	5	0	0	0	0	0	0
		biological replicate48	5	0	0	0	0	0	0
		biological replicate49	5	0	0	0	0	0	0
		biological replicate50	5	0	0	0	0	0	0
		biological replicate51	5	0	0	0	0	0
		biological replicate52	5	0	0	0	0	0
		biological replicate53	5	0	0	0	0	0
		biological replicate54	5	0	0	0	0	0
		biological replicate55	5	0	0	0	0	0
		biological replicate56	5	0	0	0	0	0
		biological replicate57	5	0	0	0	0	0
		biological replicate58	5	0	0	0	0	0
		biological replicate59	5	0	0	0	0	0
		biological replicate60	5		0	0	0	0

## Sheet: Sup. F4G
	Sup. F4G
				2-HD			A-971(2μM)			A-971(4μM)			A-971(6μM)			A-971(8μM)			A-971(10μM)
			2dpf	0	0	0	0	0	0	0	0	0	0	0	0	0	0	0	0	0	0
			3dpf	0	0	0	0	0	0	0	0	0	0	0	0	0	0	0	0	0	0
			4dpf	0	0	0	0	0	0	0	0	0	0	0	0	0	0	0	0	0	0
			5dpf	0	0	0	0	0	0	0	0	0	0	0	0	0	0	0	0	0	0

## Sheet: Sup. F4H
	Sup. F4H
				2-HD			A-971(2μM)			A-971(4μM)			A-971(6μM)			A-971(8μM)			A-971(10μM)
			2dpf	0	0	0	0	0	0	0	0	0	0	0	0	0	0	0	0	0	0
			3dpf	0	0	0	0	0	0	0	0	0	0	0	0	0	0	0	3	0	0
			4dpf	0	0	0	0	0	0	0	0	0	0	0	0	0	0	0	0	0	0
			5dpf	0	0	1	0	0	0	0	0	0	0	0	0	0	0	0	0	0	0

## Sheet: Sup. F4I
	Sup. F4I
				2-HD	A-971(2μM)	A-971(4μM)	A-971(6μM)	A-971(8μM)
			biological replicate1	6	2	3	4	1
			biological replicate2	2	4	4	2	3
			biological replicate3	0	2	0	3	1
			biological replicate4	4	3	1	4	5
			biological replicate5	2	3	1	1	2
			biological replicate6	2	4	3	2	2
			biological replicate7	8	4	0	0	0
			biological replicate8	4	2	2	1	3
			biological replicate9	3	1	0	0	2
			biological replicate10	4	0	5	4	4
			biological replicate11	4	0	2	0	0
			biological replicate12	8	2	4	0	4
			biological replicate13	5	1	3	5	4
			biological replicate14	6	2	5	4	1

## Sheet: Sup. F4J
	Sup. F4J
			2-HD	A-971(2μM)	A-971(4μM)	A-971(6μM)	A-971(8μM)
		biological replicate1	12	12	8	7	4
		biological replicate2	9	13	5	6	6
		biological replicate3	10	8	7	7	5
		biological replicate4	8	6	5	8	6
		biological replicate5	11	10	3	10	9
		biological replicate6	9	3	10	13	7
		biological replicate7	5	6	6	8	6
		biological replicate8	5	6	5	6	4
		biological replicate9	9	6	4	11	6
		biological replicate10	7	5	8	5	7
		biological replicate11	7	8	8	5	5
		biological replicate12	9	9	9	6	6
		biological replicate13	6	4	9	8	6
		biological replicate14	14	10	11	11	8

[truncated: 4 more sheets: Sup. F4K, Sup. F4L, Sup. F4M, Sup. F4N]
