# Supplementary material for: Sphingosine-1-Phosphate-derived 2-Hexadecenal is a central mediator of ocular neovascularization by inhibiting Sphingosine-1-Phosphate receptor 5
Source: Nat Commun. 2026 Apr 14;17:3488. doi: 10.1038/s41467-026-71792-3 (PMC13079744; doi:10.1038/s41467-026-71792-3)
Supplement: Supplementary file 4 — Source Data [file 41467_2026_71792_MOESM4_ESM.zip › source data/Supplementary figure5.xlsx]

## Sheet: Sup. F5E
	Sup. F5E
		Con -MO+DMSO	Con -MO+Ferr-1	pdx1-MO+DMSO	pdx1-MO+Ferr-1
	biological replicate1	3	2	6	4
	biological replicate2	2	4	5	3
	biological replicate3	0	2	5	3
	biological replicate4	2	1	5	3
	biological replicate5	1	2	5	2
	biological replicate6	1	2	3	2
	biological replicate7	2	1	2	1
	biological replicate8	2	1	6	1
	biological replicate9	3	2	6	2
	biological replicate10	2	2	2	0
	biological replicate11	2	2	4	3
	biological replicate12	3	2	3	4
	biological replicate13	1	2	4	4
	biological replicate14	2	2	5	6

## Sheet: Sup. F5F
	Sup. F5F
		Con -MO+DMSO	Con -MO+Ferr-1	pdx1-MO+DMSO	pdx1-MO+Ferr-1
	biological replicate1	4	8	12	7
	biological replicate2	4	5	6	8
	biological replicate3	5	9	18	8
	biological replicate4	4	6	8	7
	biological replicate5	5	7	9	8
	biological replicate6	6	9	5	9
	biological replicate7	11	6	9	6
	biological replicate8	8	6	14	4
	biological replicate9	9	4	9	5
	biological replicate10	5	7	7	5
	biological replicate11	6	4	7	10
	biological replicate12	4	7	10	8
	biological replicate13	5	7	9	7
	biological replicate14	4	4	15	6

## Sheet: Sup. F5G
	Sup. F5G
				Con -MO	Con-MO+A-971	pdx1-MO	pdx1-MO+A-971
			biological replicate1	4	3	4	2
			biological replicate2	2	0	3	4
			biological replicate3	1	3	5	5
			biological replicate4	2	3	8	3
			biological replicate5	3	2	3	2
			biological replicate6	1	2	5	3
			biological replicate7	0	1	3	2
			biological replicate8	2	3	4	2
			biological replicate9	1	1	4	2
			biological replicate10	1	3	4	0
			biological replicate11	3	1	5	3
			biological replicate12	2	3	4	0
			biological replicate13	2	1	2	1
			biological replicate14	2	3	6	4

## Sheet: Sup. F5H
	Sup. F5H
				Con -MO	Con-MO+A-971	pdx1-MO	pdx1-MO+A-971
			biological replicate1	9	8	15	4
			biological replicate2	7	5	17	7
			biological replicate3	8	5	9	8
			biological replicate4	9	5	12	6
			biological replicate5	4	5	6	6
			biological replicate6	4	8	8	8
			biological replicate7	4	4	8	3
			biological replicate8	4	4	6	7
			biological replicate9	5	4	9	8
			biological replicate10	5	8	10	6
			biological replicate11	5	13	9	5
			biological replicate12	6	8	6	6
			biological replicate13	7	5	13	6
			biological replicate14	6	6	10	6

## Sheet: Sup. F5L
	Sup. F5L
			NC NK	shS1PR5 NK
		biological replicate1	1.13229	3.27174
		biological replicate2	2.73918	4.79498
		biological replicate3	3.14411	5.81193
		biological replicate4	3.18978	5.49199

## Sheet: Sup. F5M
	Sup. F5M
			NC NK	shS1PR5 NK
		biological replicate1	0.27758	0.385075
		biological replicate2	0.329897	0.395904
		biological replicate3	0.198697	0.433775
		biological replicate4	0.228571	0.344948

## Sheet: Sup. F5O
	Sup. F5O
				NC NK	shS1PR5 NK
			biological replicate1	1.56429	2.93046
			biological replicate2	1.11148	5.21848
			biological replicate3	2.88383	5.22487
			biological replicate4	1.61846	5.35455

## Sheet: Sup. F5P
	Sup. F5P
				NC NK	shS1PR5 NK
			biological replicate1	0.213483	0.266892
			biological replicate2	0.161512	0.233449
			biological replicate3	0.191729	0.237942
			biological replicate4	0.148789	0.287162
